# Supplementary material for: m5C methylation of mitochondrial RNA and non-coding RNA by NSUN3 is associated with variant gene expression and asexual blood-stage development in Plasmodium falciparum
Source: Parasit Vectors. 2025 Mar 27;18:121. doi: 10.1186/s13071-025-06746-7 (PMC11951620; doi:10.1186/s13071-025-06746-7)
Supplement: Supplementary file 1 — Supplementary Material 1: Table S1. Protein IDs of other NSUN3 proteins in eukaryotes. [file 13071_2025_6746_MOESM1_ESM.xlsx]

## Sheet: Sheet1
Table S1. Protein IDs of other NSUN3 proteins in eukaryotes

## Sheet: protein ID
species	protein ID
Mus musculus	AAI25631.1
Rattus norvegicus	XP_063126288.1
Homo sapiens	NP_071355.1
Rhinolophus sinicus	XP_019611095.1
Liparis tanakae	TNN35663.1
Columba guinea	KAK2517451.1
Oesophagostomum dentatum	KHJ83778.1
Ancylostoma ceylanicum	EPB74292.1
Chytriomyces hyalinus	KAJ3402677.1
Gossypium arboreum	KHG14511.1
Symbiodinium pilosum	CAE7322435.1
Cryptosporidium hominis	OLQ16771.1
Theileria parva strain Muguga	XP_766312.1
Marmota monax	KAI6064791.1
Gulo gulo luscus	KAI5774266.1
