# Supplementary material for: m5C methylation of mitochondrial RNA and non-coding RNA by NSUN3 is associated with variant gene expression and asexual blood-stage development in Plasmodium falciparum
Source: Parasit Vectors. 2025 Mar 27;18:121. doi: 10.1186/s13071-025-06746-7 (PMC11951620; doi:10.1186/s13071-025-06746-7)
Supplement: Supplementary file 2 — Supplementary Material 2: Table S2: The DEGs of PfNSUN3-Ty1-Ribo strain without GlcN drugs and the 3D7 wild line at the ring, trophozoite, and schizont stages. [file 13071_2025_6746_MOESM2_ESM.xlsx]

## Sheet: Table name
Table S2. DEGs of pfnsun3-ty1-glmS strain with or without GlcN.

## Sheet: R_down-regulated
Gene ID	Gene Name	Product Description
PF3D7_0312900	N/A	hypothetical protein
PF3D7_0317500	EG5	kinesin_5
PF3D7_0404500	P52	6_cysteine protein
PF3D7_0517200	N/A	conserved Plasmodium protein, unknown function
PF3D7_0621400	ALV7	Pf77 protein
PF3D7_0622100	N/A	conserved Plasmodium protein, unknown function
PF3D7_0703400	N/A	conserved Plasmodium protein, unknown function
PF3D7_0721700	PSOP1	secreted ookinete protein, putative
PF3D7_0803900	N/A	C/D small nucleolar RNA
PF3D7_0830300	SIAP2	sporozoite invasion_associated protein 2
PF3D7_0925800	N/A	conserved Plasmodium protein, unknown function
PF3D7_0931300	N/A	conserved Plasmodium protein, unknown function
PF3D7_1103300	N/A	tRNA Leucine
PF3D7_1107900	MSCS	mechanosensitive ion channel protein, putative
PF3D7_1115100	N/A	conserved Plasmodium protein, unknown function
PF3D7_1212800	N/A	iron_sulfur subunit of succinate dehydrogenase
PF3D7_1217400	N/A	conserved Plasmodium protein, unknown function
PF3D7_1225000	N/A	conserved Plasmodium protein, unknown function
PF3D7_1231700	N/A	conserved Plasmodium protein, unknown function
PF3D7_1248600	N/A	conserved Plasmodium protein, unknown function
PF3D7_1316600	CCT	choline_phosphate cytidylyltransferase
PF3D7_1323000	FabZ	beta_hydroxyacyl_ACP dehydratase
PF3D7_1328800	SIR2A	transcriptional regulatory protein sir2a
PF3D7_1333500	N/A	conserved Plasmodium protein, unknown function
PF3D7_1342100	IRP	aconitate hydratase
PF3D7_1356900	PK5	protein kinase 5
PF3D7_1366100	DIP13	DIP13 homolog, putative
PF3D7_1446100	N/A	conserved Plasmodium protein, unknown function
PF3D7_1446900	N/A	glutaminyl_peptide cyclotransferase, putative
PF3D7_1451000	N/A	conserved Plasmodium protein, unknown function

## Sheet: T_down-regulated
Gene ID	Gene Name	Product Description
PF3D7_0207600	SERA5	serine repeat antigen 5
PF3D7_0207700	SERA4	serine repeat antigen 4
PF3D7_0517200	N/A	conserved Plasmodium protein, unknown function
PF3D7_0612700	P12	6_cysteine protein
PF3D7_0711600	N/A	Plasmodium RNA of unknown function RUF6
PF3D7_0800650	N/A	H/ACA snoRNA
PF3D7_0801200	N/A	5.8S ribosomal RNA
PF3D7_1107900	MSCS	mechanosensitive ion channel protein, putative
PF3D7_1222200	N/A	small nucleolar RNA snoR15
PF3D7_1228600	MSP9	merozoite surface protein 9
PF3D7_1230300	SPM2	subpellicular microtubule protein 2, putative
PF3D7_1334900	N/A	MSP7_like protein, fragment, pseudogene
PF3D7_1336500	N/A	small nucleolar RNA snoR19

## Sheet: S_down-regulated
Gene ID	Gene Name	Product Description
PF3D7_0102200	RESA	ring_infected erythrocyte surface antigen
PF3D7_0102500	EBA181	erythrocyte binding antigen_181
PF3D7_0102700	MaTrA	merozoite_associated tryptophan_rich antigen
PF3D7_0108500	N/A	conserved Plasmodium protein, unknown function
PF3D7_0109000	PHIL1	photosensitized INA_labeled protein PHIL1, putative
PF3D7_0112300	N/A	18S ribosomal RNA
PF3D7_0112700	N/A	28S ribosomal RNA
PF3D7_0202100	LSAP2	liver stage associated protein 2
PF3D7_0202200	PTP1	EMP1_trafficking protein
PF3D7_0202500	ETRAMP2	early transcribed membrane protein 2
PF3D7_0206200	PAT	pantothenate transporter
PF3D7_0210600	N/A	conserved Plasmodium protein, unknown function
PF3D7_0214600	N/A	serine/threonine protein kinase, putative
PF3D7_0214700	N/A	conserved Plasmodium protein, unknown function
PF3D7_0215300	ACS8	acyl_CoA synthetase
PF3D7_0217500	CDPK1	calcium_dependent protein kinase 1
PF3D7_0301800	N/A	Plasmodium exported protein, unknown function
PF3D7_0308300	N/A	conserved Plasmodium protein, unknown function
PF3D7_0318700	N/A	conserved Plasmodium protein, unknown function
PF3D7_0323400	RIPR	Rh5 interacting protein
PF3D7_0402100	N/A	Plasmodium exported protein (PHISTb), unknown function
PF3D7_0408000	N/A	conserved Plasmodium protein, unknown function
PF3D7_0410000	EVP1	erythrocyte vesicle protein 1
PF3D7_0414900	ARO	armadillo_domain containing rhoptry protein
PF3D7_0418600	N/A	regulator of chromosome condensation, putative
PF3D7_0423900	N/A	probable protein, unknown function
PF3D7_0424300	EBA165	erythrocyte binding antigen_165, pseudogene
PF3D7_0424600	N/A	Plasmodium exported protein (PHISTb), unknown function
PF3D7_0503600	MyoB	myosin B
PF3D7_0507300	N/A	conserved Plasmodium protein, unknown function
PF3D7_0507400	N/A	conserved Plasmodium protein, unknown function
PF3D7_0507500	SUB1	subtilisin_like protease 1
PF3D7_0525800	IMC1g	inner membrane complex protein 1g, putative
PF3D7_0531600	N/A	18S ribosomal RNA
PF3D7_0531800	N/A	5.8S ribosomal RNA
PF3D7_0532000	N/A	28S ribosomal RNA
PF3D7_0621400	ALV7	Pf77 protein
PF3D7_0629300	PL	phospholipase, putative
PF3D7_0701900	N/A	Plasmodium exported protein, unknown function
PF3D7_0702000	N/A	Plasmodium exported protein (hyp12), unknown function
PF3D7_0702100	N/A	Plasmodium exported protein (PHISTb), unknown function, pseudogene
PF3D7_0702200	N/A	lysophospholipase, putative
PF3D7_0706300	N/A	conserved Plasmodium protein, unknown function
PF3D7_0711600	N/A	Plasmodium RNA of unknown function RUF6
PF3D7_0711800	N/A	Plasmodium RNA of unknown function RUF6
PF3D7_0724900	N/A	kinesin_19, putative
PF3D7_0725400	N/A	conserved Plasmodium protein, unknown function
PF3D7_0725600	N/A	18S ribosomal RNA
PF3D7_0725800	N/A	5.8S ribosomal RNA
PF3D7_0726000	N/A	28S ribosomal RNA
PF3D7_0730400	IMP2	IMP1_like protein, putative
PF3D7_0730800	N/A	Plasmodium exported protein, unknown function, unspecified product
PF3D7_0731500	EBA175	erythrocyte binding antigen_175
PF3D7_0805200	GAMER	gamete release protein, putative
PF3D7_0808200	N/A	plasmepsin X
PF3D7_0818100	N/A	zinc finger protein, putative
PF3D7_0828800	GAMA	GPI_anchored micronemal antigen
PF3D7_0830200	N/A	28S ribosomal RNA
PF3D7_0830500	TryThrA	sporozoite and liver stage tryptophan_rich protein, putative
PF3D7_0902500	FIKK9.6	serine/threonine protein kinase, FIKK family
PF3D7_0911100	N/A	conserved Plasmodium protein, unknown function
PF3D7_0913800	N/A	conserved Plasmodium protein, unknown function
PF3D7_0918700	N/A	conserved Plasmodium protein, unknown function
PF3D7_0919200	N/A	PPPDE peptidase, putative
PF3D7_0919300	TrxL1	thioredoxin_like protein 1, putative
PF3D7_0932000	N/A	conserved Plasmodium protein, unknown function
PF3D7_0935600	GIG	gametocytogenesis_implicated protein
PF3D7_0935700	N/A	Plasmodium exported protein, unknown function
PF3D7_1003600	IMC1c	inner membrane complex protein 1c, putative
PF3D7_1016800	N/A	Plasmodium exported protein (PHISTc), unknown function
PF3D7_1017500	N/A	conserved Plasmodium protein, unknown function
PF3D7_1026600	N/A	conserved Plasmodium protein, unknown function
PF3D7_1028900	IMC1m	inner membrane complex protein 1m, putative
PF3D7_1030200	CLAMP	claudin_like apicomplexan microneme protein, putative
PF3D7_1035500	MSP6	merozoite surface protein 6
PF3D7_1036300	DBLMSP2	duffy binding_like merozoite surface protein 2
PF3D7_1036500	N/A	probable protein, unknown function
PF3D7_1102700	ETRAMP11.1	early transcribed membrane protein 11.1
PF3D7_1102800	ETRAMP11.2	early transcribed membrane protein 11.2
PF3D7_1125700	N/A	kelch domain_containing protein, putative
PF3D7_1125800	N/A	kelch domain_containing protein, putative
PF3D7_1133400	AMA1	apical membrane antigen 1
PF3D7_1136900	SUB2	subtilisin_like protease 2
PF3D7_1137000	N/A	U2 spliceosomal RNA
PF3D7_1143100	AP2-O	AP2 domain transcription factor AP2_O, putative
PF3D7_1148600	N/A	18S ribosomal RNA
PF3D7_1148640	N/A	28S ribosomal RNA
PF3D7_1149200	N/A	ring_infected erythrocyte surface antigen
PF3D7_1200700	ACS7	acyl_CoA synthetase
PF3D7_1201200	N/A	Plasmodium exported protein (PHISTa_like), unknown function
PF3D7_1204900	N/A	probable protein, unknown function
PF3D7_1218000	TRAMP	thrombospondin_related apical membrane protein
PF3D7_1240100	ETRAMP12	early transcribed membrane protein 12
PF3D7_1246400	MTIP	myosin A tail domain interacting protein
PF3D7_1251200	N/A	coronin
PF3D7_1252200	CHT1	chitinase
PF3D7_1252400	RH3	reticulocyte binding protein homologue 3, pseudogene
PF3D7_1301600	EBA140	erythrocyte binding antigen_140
PF3D7_1310700	N/A	RNA_binding protein, putative
PF3D7_1318700	N/A	conserved Plasmodium protein, unknown function
PF3D7_1332200	N/A	conserved Plasmodium protein, unknown function
PF3D7_1337800	CDPK5	calcium_dependent protein kinase 5
PF3D7_1339200	N/A	tRNA Proline
PF3D7_1341100	N/A	U6 spliceosomal RNA
PF3D7_1342600	MyoA	myosin A
PF3D7_1351700	IMC1f	inner membrane complex protein 1f, putative
PF3D7_1352900	N/A	Plasmodium exported protein, unknown function
PF3D7_1366100	DIP13	DIP13 homolog, putative
PF3D7_1371000	N/A	18S ribosomal RNA
PF3D7_1371300	N/A	28S ribosomal RNA
PF3D7_1401100	N/A	DnaJ protein, putative
PF3D7_1401400	ETRAMP14	early transcribed membrane protein 14.1
PF3D7_1404700	N/A	conserved Plasmodium protein, unknown function
PF3D7_1418800	N/A	signal recognition particle RNA
PF3D7_1423300	PP7	serine/threonine protein phosphatase 7
PF3D7_1436300	PTEX150	translocon component PTEX150
PF3D7_1455300	N/A	conserved Plasmodium protein, unknown function
PF3D7_1468400	D13	zinc finger protein, putative

## Sheet: R_up-regulated
Gene ID	Gene Name	Product Description
PF3D7_0304600	CSP	circumsporozoite (CS) protein
PF3D7_0527800	N/A	tRNA Leucine
PF3D7_1000600	RIF	rifin

## Sheet: T_up-regulated
Gene ID	Gene Name	Product Description
PF3D7_1401500	N/A	esterase, putative

## Sheet: S_up-regulated
Gene ID	Gene Name	Product Description
PF3D7_0103600	N/A	ATP_dependent RNA helicase, putative
PF3D7_0107800	MRE11	double_strand break repair protein MRE11
PF3D7_0111400	GEXP19	conserved Plasmodium protein, unknown function
PF3D7_0113000	GARP	glutamic acid_rich protein
PF3D7_0201900	EMP3	erythrocyte membrane protein 3
PF3D7_0202400	N/A	gamete antigen 27/25, putative
PF3D7_0204300	N/A	conserved Plasmodium protein, unknown function
PF3D7_0205100	N/A	conserved Plasmodium protein, unknown function
PF3D7_0206300	AROM	pentafunctional AROM polypeptide, putative, pseudogene
PF3D7_0208400	N/A	conserved Plasmodium protein, unknown function
PF3D7_0211700	TKL1	tyrosine kinase_like protein, putative
PF3D7_0213200	N/A	conserved Plasmodium protein, unknown function
PF3D7_0216700	ATG11	autophagy_related protein 11, putative
PF3D7_0304300	N/A	conserved Plasmodium protein, unknown function
PF3D7_0314300	Der1-2	DER1_like protein
PF3D7_0317300	N/A	conserved Plasmodium protein, unknown function
PF3D7_0321700	N/A	conserved Plasmodium protein, unknown function
PF3D7_0402000	N/A	Plasmodium exported protein (PHISTa), unknown function
PF3D7_0403400	N/A	conserved Plasmodium protein, unknown function
PF3D7_0404600	N/A	conserved Plasmodium membrane protein, unknown function
PF3D7_0411400	N/A	DEAD box ATP_dependent RNA helicase, putative
PF3D7_0414000	SMC3	structural maintenance of chromosomes protein 3, putative
PF3D7_0417400	N/A	conserved Plasmodium protein, unknown function
PF3D7_0420000	N/A	zinc finger protein, putative
PF3D7_0422200	N/A	erythrocyte membrane_associated antigen
PF3D7_0500800	MESA	mature parasite_infected erythrocyte surface antigen
PF3D7_0504700	CEP120	centrosomal protein CEP120, putative
PF3D7_0506500	N/A	conserved Plasmodium protein, unknown function
PF3D7_0509100	SMC4	structural maintenance of chromosomes protein 4, putative
PF3D7_0511500	N/A	RNA pseudouridylate synthase, putative
PF3D7_0513000	N/A	conserved Plasmodium protein, unknown function
PF3D7_0521000	N/A	conserved Plasmodium protein, unknown function
PF3D7_0526000	N/A	RAP protein, putative
PF3D7_0529800	N/A	conserved Plasmodium protein, unknown function
PF3D7_0531100	N/A	conserved Plasmodium protein, unknown function
PF3D7_0531400	N/A	conserved Plasmodium protein, unknown function
PF3D7_0602100	N/A	ATP_dependent RNA helicase, putative
PF3D7_0604500	N/A	conserved Plasmodium protein, unknown function
PF3D7_0606600	N/A	conserved Plasmodium protein, unknown function
PF3D7_0607300	UROD	uroporphyrinogen III decarboxylase
PF3D7_0610200	RBM25	RNA_binding protein 25, putative
PF3D7_0615400	N/A	ribonuclease, putative
PF3D7_0619200	N/A	conserved Plasmodium protein, unknown function
PF3D7_0621300	N/A	mRNA binding Pumilio_homology domain protein, putative
PF3D7_0625300	N/A	DNA polymerase 1, putative
PF3D7_0629700	SET1	SET domain protein, putative
PF3D7_0630900	HAS1	ATP_dependent RNA helicase HAS1
PF3D7_0704100	N/A	conserved Plasmodium membrane protein, unknown function
PF3D7_0704300	N/A	conserved Plasmodium membrane protein, unknown function
PF3D7_0710200	N/A	conserved Plasmodium protein, unknown function
PF3D7_0713900	N/A	conserved Plasmodium protein, unknown function
PF3D7_0721500	N/A	conserved Plasmodium membrane protein, unknown function
PF3D7_0722300	N/A	ubiquitin carboxyl_terminal hydrolase, putative
PF3D7_0723400	N/A	conserved Plasmodium protein, unknown function
PF3D7_0724600	N/A	protein kinase, putative
PF3D7_0725000	N/A	exonuclease I, putative
PF3D7_0726400	N/A	conserved Plasmodium membrane protein, unknown function
PF3D7_0728100	N/A	conserved Plasmodium membrane protein, unknown function
PF3D7_0729100	N/A	conserved Plasmodium protein, unknown function
PF3D7_0730500	N/A	conserved Plasmodium protein, unknown function
PF3D7_0822100	MED7	mediator of RNA polymerase II transcription subunit 7, putative
PF3D7_0826100	N/A	E3 ubiquitin_protein ligase, putative
PF3D7_0906000	RNaseII	exoribonuclease II
PF3D7_0910200	N/A	conserved Plasmodium protein, unknown function
PF3D7_0914000	N/A	pseudouridylate synthase, putative
PF3D7_0915600	N/A	conserved Plasmodium protein, unknown function
PF3D7_0922100	N/A	ubiquitin_like protein, putative
PF3D7_0922800	N/A	conserved Plasmodium protein, unknown function
PF3D7_0923400	N/A	conserved Plasmodium protein, unknown function
PF3D7_0925800	N/A	conserved Plasmodium protein, unknown function
PF3D7_1001000	PfJ13	Plasmodium exported protein (hyp12), unknown function
PF3D7_1002200	PArt	tryptophan_rich antigen 3
PF3D7_1002800	N/A	DnaJ protein, putative
PF3D7_1011800	PREBP	PRE_binding protein
PF3D7_1021900	N/A	PHAX domain_containing protein, putative
PF3D7_1036900	N/A	conserved Plasmodium protein, unknown function
PF3D7_1103800	NOT1	CCR4_NOT transcription complex subunit 1, putative
PF3D7_1106600	N/A	DEAD/DEAH box helicase, putative
PF3D7_1106800	N/A	protein kinase, putative
PF3D7_1106900	N/A	conserved Plasmodium protein, unknown function
PF3D7_1107300	PAIP1	polyadenylate_binding protein_interacting protein 1, putative
PF3D7_1120000	N/A	conserved Plasmodium protein, unknown function
PF3D7_1120600	N/A	conserved Plasmodium protein, unknown function
PF3D7_1120700	N/A	conserved Plasmodium protein, unknown function
PF3D7_1121100	N/A	conserved Plasmodium protein, unknown function
PF3D7_1133200	N/A	conserved Plasmodium protein, unknown function
PF3D7_1134600	N/A	zinc finger protein, putative
PF3D7_1136000	N/A	conserved Plasmodium protein, unknown function
PF3D7_1138800	N/A	WD repeat_containing protein, putative
PF3D7_1140700	N/A	conserved Plasmodium protein, unknown function
PF3D7_1148000	N/A	serine/threonine protein kinase, putative
PF3D7_1149000	Pf332	antigen 332, DBL_like protein
PF3D7_1205800	HMGB3	high mobility group protein B3, putative
PF3D7_1207000	N/A	conserved Plasmodium protein, unknown function
PF3D7_1207600	MiaA	tRNA delta(2)_isopentenylpyrophosphate transferase, putative
PF3D7_1210300	N/A	conserved Plasmodium protein, unknown function
PF3D7_1211300	MCM8	DNA helicase MCM8, putative
PF3D7_1211600	LSD1	lysine_specific histone demethylase 1, putative
PF3D7_1212300	N/A	WD repeat_containing protein, putative
PF3D7_1215100	N/A	conserved Plasmodium protein, unknown function
PF3D7_1225200	N/A	conserved Plasmodium protein, unknown function
PF3D7_1233600	AARP1	asparagine and aspartate rich protein 1
PF3D7_1234100	N/A	bromodomain protein, putative
PF3D7_1235300	NOT4	CCR4_NOT transcription complex subunit 4, putative
PF3D7_1239800	N/A	conserved Plasmodium protein, unknown function
PF3D7_1241500	N/A	conserved Plasmodium protein, unknown function
PF3D7_1251800	N/A	conserved Plasmodium protein, unknown function
PF3D7_1302900	N/A	conserved Plasmodium protein, unknown function
PF3D7_1303800	N/A	conserved Plasmodium protein, unknown function
PF3D7_1305300	N/A	conserved Plasmodium protein, unknown function
PF3D7_1308700	N/A	conserved Plasmodium protein, unknown function
PF3D7_1312700	N/A	conserved Plasmodium protein, unknown function
PF3D7_1314200	TERT	telomerase reverse transcriptase
PF3D7_1314700	N/A	pinin/SDK/MemA domain_containing protein, putative
PF3D7_1317200	ApiAP2	AP2 domain transcription factor, putative
PF3D7_1326500	N/A	conserved Plasmodium protein, unknown function
PF3D7_1326600	N/A	conserved Plasmodium protein, unknown function
PF3D7_1336800	NUDC	nuclear movement protein, putative
PF3D7_1337500	N/A	conserved Plasmodium protein, unknown function
PF3D7_1339700	N/A	conserved Plasmodium protein, unknown function
PF3D7_1342900	ApiAP2	AP2 domain transcription factor, putative
PF3D7_1346500	N/A	conserved Plasmodium protein, unknown function
PF3D7_1348400	N/A	conserved Plasmodium membrane protein, unknown function
PF3D7_1357700	UTP21	U3 small nucleolar RNA_associated protein 21, putative
PF3D7_1358000	N/A	patatin_like phospholipase, putative
PF3D7_1362700	N/A	conserved Plasmodium protein, unknown function
PF3D7_1368700	N/A	mitochondrial carrier protein, putative
PF3D7_1369600	N/A	conserved Plasmodium protein, unknown function
PF3D7_1371900	N/A	Plasmodium exported protein, unknown function
PF3D7_1405900	N/A	RNA_binding protein, putative
PF3D7_1406200	N/A	conserved Plasmodium protein, unknown function
PF3D7_1410300	N/A	WD repeat_containing protein, putative
PF3D7_1412700	N/A	AAA family ATPase, putative
PF3D7_1417600	N/A	conserved Plasmodium protein, unknown function
PF3D7_1419400	N/A	conserved Plasmodium membrane protein, unknown function
PF3D7_1433400	N/A	conserved Plasmodium membrane protein, unknown function
PF3D7_1434300	HOP	Hsp70/Hsp90 organizing protein
PF3D7_1434500	N/A	dynein_related AAA_type ATPase, putative
PF3D7_1440000	N/A	conserved Plasmodium protein, unknown function
PF3D7_1442700	N/A	conserved Plasmodium protein, unknown function
PF3D7_1443500	PARN	poly(A)_specific ribonuclease PARN, putative
PF3D7_1448500	N/A	conserved Plasmodium protein, unknown function
PF3D7_1457700	N/A	large ribosomal subunit nuclear export factor, putative
PF3D7_1470000	ATG12	autophagy_related protein 12, putative
PF3D7_1471900	N/A	conserved Plasmodium protein, unknown function
