# Supplementary material for: m5C methylation of mitochondrial RNA and non-coding RNA by NSUN3 is associated with variant gene expression and asexual blood-stage development in Plasmodium falciparum
Source: Parasit Vectors. 2025 Mar 27;18:121. doi: 10.1186/s13071-025-06746-7 (PMC11951620; doi:10.1186/s13071-025-06746-7)
Supplement: Supplementary file 3 — Supplementary Material 3: Table S3. The DEGs of PfNSUN3-Ty1-Ribo strain with or without GlcN at the ring, trophozoite, and schizont stages. [file 13071_2025_6746_MOESM3_ESM.xlsx]

## Sheet: Table name
Table S1. DEGs of WT and pfnsun3-ty1-glmS strain.

## Sheet: R_down-regulated
Gene ID	Gene Name	Product Description
PF3D7_0102300	N/A	Plasmodium exported protein, unknown function
PF3D7_0102500	EBA181	erythrocyte binding antigen-181
PF3D7_0102700	MaTrA	merozoite-associated tryptophan-rich antigen
PF3D7_0104200	N/A	StAR-related lipid transfer protein
PF3D7_0105100	N/A	conserved Apicomplexan protein, unknown function
PF3D7_0105300	CAP	cyclase-associated protein
PF3D7_0105400	N/A	conserved Plasmodium protein, unknown function
PF3D7_0105800	N/A	cyclin-dependent kinases regulatory subunit, putative
PF3D7_0106000	N/A	conserved protein, unknown function
PF3D7_0107000	CEN1	centrin-1
PF3D7_0107400	ATPk	ATP synthase-associated protein, putative
PF3D7_0108900	N/A	non-coding RNA
PF3D7_0109000	PHIL1	photosensitized INA-labeled protein PHIL1
PF3D7_0109100	CCp5	LCCL domain-containing protein
PF3D7_0112900	N/A	Plasmodium exported protein, unknown function
PF3D7_0113600	SURF1.2	surface-associated interspersed protein 1.2 (SURFIN 1.2), pseudogene
PF3D7_0113800	N/A	DBL containing protein, unknown function
PF3D7_0202800	N/A	conserved Plasmodium protein, unknown function
PF3D7_0203000	ROPE	repetitive organellar protein, putative
PF3D7_0203400	N/A	conserved protein, unknown function
PF3D7_0204900	COQ5	2-methoxy-6-polyprenyl-1,4-benzoquinol methylase, mitochondrial, putative
PF3D7_0205000	N/A	conserved Plasmodium protein, unknown function
PF3D7_0206200	PAT	pantothenate transporter
PF3D7_0206800	MSP2	merozoite surface protein 2
PF3D7_0206900	MSP5	merozoite surface protein 5
PF3D7_0207000	MSP4	merozoite surface protein 4
PF3D7_0207100	N/A	conserved Plasmodium protein, unknown function
PF3D7_0207200	ISCA1	iron-sulfur assembly protein, putative
PF3D7_0207400	SERA7	serine repeat antigen 7
PF3D7_0207500	SERA6	serine repeat antigen 6
PF3D7_0207600	SERA5	serine repeat antigen 5
PF3D7_0208500	ACP	acyl carrier protein
PF3D7_0208600	RRF1	ribosome-recycling factor
PF3D7_0209500	N/A	conserved Plasmodium protein, unknown function
PF3D7_0210400	N/A	50S ribosomal protein L33, putative
PF3D7_0210600	CERLI1	protein CERLI1
PF3D7_0210700	SYN17	syntaxin, Qa-SNARE family
PF3D7_0211200	RAB5a	ras-related protein Rab-5A
PF3D7_0211600	ALG14	UDP-N-acetylglucosamine transferase subunit ALG14, putative
PF3D7_0211900	N/A	pseudouridine synthase, putative
PF3D7_0212600	SPATR	secreted protein with altered thrombospondin repeat domain
PF3D7_0212900	ATEL1	arginyl-tRNA--protein transferase
PF3D7_0213200	N/A	mitochondrial respiratory chain complex II subunit, putative
PF3D7_0214600	STK2	serine/threonine protein kinase STK2, putative
PF3D7_0214700	N/A	conserved Plasmodium protein, unknown function
PF3D7_0214900	RON6	rhoptry neck protein 6
PF3D7_0215000	ACS9	acyl-CoA synthetase
PF3D7_0216700	ATG11	autophagy-related protein 11, putative
PF3D7_0217100	N/A	ATP synthase subunit alpha, mitochondrial
PF3D7_0217500	CDPK1	calcium-dependent protein kinase 1
PF3D7_0217900	N/A	thioesterase/thiol ester dehydrase-isomerase, putative
PF3D7_0219600	RFC1	replication factor C subunit 1
PF3D7_0302200	CLAG3.2	cytoadherence linked asexual protein 3.2
PF3D7_0302500	CLAG3.1	cytoadherence linked asexual protein 3.1
PF3D7_0303200	N/A	lipin, putative
PF3D7_0303700	BCKDH-E2	lipoamide acyltransferase component of branched-chain alpha-keto acid dehydrogenase complex
PF3D7_0303800	N/A	IBR domain protein, putative
PF3D7_0304100	IMC1e	inner membrane complex protein 1e, putative
PF3D7_0306000	QCR8	cytochrome b-c1 complex subunit 8, putative
PF3D7_0306600	ATPTG17	ATP synthase-associated protein, putative
PF3D7_0308100	N/A	zinc finger protein, putative
PF3D7_0308300	PIC4	PhIL1-interacting candidate PIC4
PF3D7_0308700	N/A	conserved protein, unknown function
PF3D7_0308800	N/A	conserved protein, unknown function
PF3D7_0310000	N/A	50S ribosomal protein L9, apicoplast, putative
PF3D7_0310400	PIESP1	parasite-infected erythrocyte surface protein
PF3D7_0311300	N/A	phosphatidylinositol 3- and 4-kinase, putative
PF3D7_0312400	GSK3beta	glycogen synthase kinase-3 beta
PF3D7_0315200	CTRP	circumsporozoite- and TRAP-related protein
PF3D7_0315500	N/A	ribosomal protein L47, mitochondrial, putative
PF3D7_0315600	N/A	male development protein MD3, putative
PF3D7_0316000	MA	microneme associated antigen
PF3D7_0316100	N/A	ribosomal protein L27, mitochondrial, putative
PF3D7_0316300	PPase	inorganic pyrophosphatase
PF3D7_0316400	N/A	CS domain-containing protein, putative
PF3D7_0316500	NUF2	kinetochore protein NUF2, putative
PF3D7_0317200	CRK4	cdc2-related protein kinase 4
PF3D7_0318700	N/A	conserved Plasmodium protein, unknown function
PF3D7_0318800	N/A	triosephosphate isomerase, putative
PF3D7_0320700	SPC25	signal peptidase complex subunit 2
PF3D7_0323400	RIPR	Rh5 interacting protein
PF3D7_0402300	RH1	reticulocyte binding protein homologue 1
PF3D7_0403900	SET8	SET domain protein, putative
PF3D7_0404000	N/A	conserved Plasmodium protein, unknown function
PF3D7_0404700	DPAP3	dipeptidyl aminopeptidase 3
PF3D7_0405200	CERLI2	protein CERLI2
PF3D7_0405800	N/A	conserved protein, unknown function
PF3D7_0405900	ASP	apical sushi protein
PF3D7_0406600	N/A	conserved protein, unknown function
PF3D7_0407700	N/A	TH1 domain-containing protein, putative
PF3D7_0407800	CINCH	protein CINCH
PF3D7_0407900	N/A	AAA family ATPase, putative
PF3D7_0408000	N/A	conserved Plasmodium protein, unknown function
PF3D7_0410700	RbgA	ribosome biogenesis GTPase A, putative
PF3D7_0412000	N/A	LITAF-like zinc finger protein, putative
PF3D7_0412700	VAR	erythrocyte membrane protein 1, PfEMP1
PF3D7_0412800	N/A	Plasmodium RNA of unknown function RUF6
PF3D7_0412900	VAR	erythrocyte membrane protein 1, PfEMP1
PF3D7_0413000	N/A	Plasmodium RNA of unknown function RUF6
PF3D7_0413100	VAR	erythrocyte membrane protein 1, PfEMP1
PF3D7_0413700	N/A	lysine decarboxylase-like protein, putative
PF3D7_0414600	APH	acylated pleckstrin-homology domain-containing protein, putative
PF3D7_0414800	N/A	conserved Plasmodium protein, unknown function
PF3D7_0414900	ARO	armadillo-domain containing rhoptry protein
PF3D7_0415700	N/A	conserved Plasmodium protein, unknown function
PF3D7_0415800	N/A	PhIL1-interacting candidate PIC3
PF3D7_0416500	MAF1	repressor of RNA polymerase III transcription MAF1
PF3D7_0417200	DHFR-TS	bifunctional dihydrofolate reductase-thymidylate synthase
PF3D7_0417500	N/A	memo-like protein
PF3D7_0418600	N/A	regulator of chromosome condensation, putative
PF3D7_0420500	N/A	conserved Plasmodium protein, unknown function
PF3D7_0420600	AKIT6	apicomplexan kinetochore protein 6, putative
PF3D7_0421900	N/A	conserved Plasmodium protein, unknown function
PF3D7_0422300	N/A	alpha tubulin 2
PF3D7_0422900	N/A	methyltransferase, putative
PF3D7_0423000	N/A	conserved Plasmodium protein, unknown function
PF3D7_0423300	N/A	conserved Plasmodium protein, unknown function
PF3D7_0423400	AARP	apical asparagine-rich protein AARP
PF3D7_0423500	GAPM2	glideosome associated protein with multiple membrane spans 2
PF3D7_0423700	ETRAMP4	early transcribed membrane protein 4
PF3D7_0423800	CyRPA	cysteine-rich protective antigen
PF3D7_0423900	N/A	probable protein, unknown function
PF3D7_0424100	RH5	reticulocyte binding protein homologue 5
PF3D7_0424200	RH4	reticulocyte binding protein homologue 4
PF3D7_0424300	EBA165	erythrocyte binding antigen-165, pseudogene
PF3D7_0424400	SURF4.2	surface-associated interspersed protein 4.2 (SURFIN 4.2)
PF3D7_0501500	RAP3	rhoptry-associated protein 3
PF3D7_0501600	RAP2	rhoptry-associated protein 2
PF3D7_0501800	CAF1A	chromatin assembly factor 1 subunit A
PF3D7_0503000	N/A	50S ribosomal protein L28, apicoplast, putative
PF3D7_0503400	ADF1	actin-depolymerizing factor 1
PF3D7_0503600	MyoB	myosin B
PF3D7_0504100	N/A	AN1-type zinc finger protein, putative
PF3D7_0504400	N/A	ATP-dependent helicase, putative
PF3D7_0504600	BCKDHB	2-oxoisovalerate dehydrogenase subunit beta, mitochondrial, putative
PF3D7_0507200	SUB3	subtilisin-like protease 3
PF3D7_0507300	SOPT	subtilisin-like ookinete protein SOPT
PF3D7_0507400	SUB1-ProM	subtilisin propeptide-like protein
PF3D7_0507500	SUB1	subtilisin-like protease 1
PF3D7_0508000	P38	6-cysteine protein P38
PF3D7_0508100	SET9	SET domain protein, putative
PF3D7_0513600	N/A	deoxyribodipyrimidine photo-lyase, putative
PF3D7_0513700	PSOP12	secreted ookinete protein, putative
PF3D7_0513800	RAB1a	ras-related protein Rab-1A
PF3D7_0515400	N/A	conserved protein, unknown function
PF3D7_0515700	GAP40	glideosome-associated protein 40, putative
PF3D7_0518200	MDM2	SWIB/MDM2 domain-containing protein
PF3D7_0519100	N/A	50S ribosomal protein L14, mitochondrial, putative
PF3D7_0522100	N/A	conserved Plasmodium protein, unknown function
PF3D7_0523300	ApiCOX18	cytochrome c oxidase subunit ApiCOX18, putative
PF3D7_0525300	N/A	conserved protein, unknown function
PF3D7_0525600	N/A	RNA methyltransferase, putative
PF3D7_0525700	N/A	conserved protein, unknown function
PF3D7_0525800	IMC1g	inner membrane complex protein 1g, putative
PF3D7_0527000	MCM3	DNA replication licensing factor MCM3, putative
PF3D7_0528300	N/A	conserved protein, unknown function
PF3D7_0528400	DHHC7	palmitoyltransferase DHHC7
PF3D7_0529400	AKIT5	apicomplexan kinetochore protein 5, putative
PF3D7_0531300	N/A	conserved Plasmodium protein, unknown function
PF3D7_0532600	N/A	Plasmodium exported protein, unknown function
PF3D7_0532800	N/A	stevor, pseudogene
PF3D7_0601500	N/A	Plasmodium exported protein (PHISTb), unknown function
PF3D7_0603100	N/A	RNA-binding protein, putative
PF3D7_0604100	SIP2	AP2 domain transcription factor
PF3D7_0609800	DHHC2	palmitoyltransferase DHHC2, putative
PF3D7_0610400	H3	histone H3
PF3D7_0611200	AP2-EXP2	AP2 domain transcription factor AP2-EXP2
PF3D7_0611300	ATPTG2	ATP synthase-associated protein, putative
PF3D7_0612700	P12	6-cysteine protein P12
PF3D7_0613000	N/A	conserved Plasmodium protein, unknown function
PF3D7_0613200	N/A	conserved Plasmodium protein, unknown function
PF3D7_0613300	ROP14	rhoptry protein ROP14
PF3D7_0613400	RPL18	50S ribosomal protein L18, apicoplast, putative
PF3D7_0613600	N/A	conserved Plasmodium protein, unknown function
PF3D7_0613900	MyoE	myosin E, putative
PF3D7_0614000	N/A	thiamine-phosphate synthase, putative
PF3D7_0614700	N/A	F-box protein FBXO6, putative
PF3D7_0614900	N/A	conserved Plasmodium membrane protein, unknown function
PF3D7_0618000	N/A	conserved Plasmodium membrane protein, unknown function
PF3D7_0618100	N/A	conserved Plasmodium protein, unknown function
PF3D7_0618500	MDH	malate dehydrogenase
PF3D7_0619700	N/A	F-box protein FBXO1, putative
PF3D7_0620400	MSP10	merozoite surface protein 10
PF3D7_0620700	N/A	DnaJ protein, putative
PF3D7_0622600	QCR9	cytochrome b-c1 complex subunit 9, putative
PF3D7_0623300	N/A	EGF-like membrane protein, putative
PF3D7_0624500	APC11	anaphase-promoting complex subunit 11, putative
PF3D7_0625000	SMS1	sphingomyelin synthase 1, putative
PF3D7_0628300	CEPT	choline/ethanolaminephosphotransferase, putative
PF3D7_0629300	PL	phospholipase, putative
PF3D7_0630400	N/A	conserved Plasmodium protein, unknown function
PF3D7_0631100	N/A	Plasmodium exported protein (PHISTb), unknown function
PF3D7_0702100	N/A	Plasmodium exported protein (PHISTb), unknown function, pseudogene
PF3D7_0704500	N/A	serine/threonine protein kinase, putative
PF3D7_0705400	MCM7	DNA replication licensing factor MCM7
PF3D7_0706300	AKIT11	apicomplexan kinetochore protein 11, putative
PF3D7_0707300	RAMA	rhoptry-associated membrane antigen
PF3D7_0709500	N/A	nucleic acid-binding protein, putative
PF3D7_0715200	N/A	conserved Plasmodium protein, unknown function
PF3D7_0715700	N/A	conserved protein, unknown function
PF3D7_0715900	CDF	cation diffusion facilitator family protein, putative
PF3D7_0717600	IMC32	inner membrane complex protein, putative
PF3D7_0722200	RALP1	rhoptry-associated leucine zipper-like protein 1
PF3D7_0723300	N/A	conserved protein, unknown function
PF3D7_0724800	N/A	kelch domain-containing protein, putative
PF3D7_0724900	N/A	kinesin-20, putative
PF3D7_0725400	N/A	conserved Plasmodium protein, unknown function
PF3D7_0726700	N/A	conserved Plasmodium protein, unknown function
PF3D7_0728400	N/A	SDH5 domain-containing protein, putative
PF3D7_0729800	N/A	dynein light chain, putative
PF3D7_0730400	IMP2	IMP1-like protein, putative
PF3D7_0731500	EBA175	erythrocyte binding antigen-175
PF3D7_0802600	ACbeta	adenylyl cyclase beta
PF3D7_0802800	CNA	serine/threonine protein phosphatase 2B catalytic subunit A
PF3D7_0803200	N/A	filament assembling protein, putative
PF3D7_0803400	RAD54	DNA repair and recombination protein RAD54, putative
PF3D7_0805100	N/A	conserved protein, unknown function
PF3D7_0805200	GAMER	gamete release protein, putative
PF3D7_0805300	N/A	zinc finger protein, putative
PF3D7_0808200	PMX	plasmepsin X
PF3D7_0809300
PF3D7_0809400	N/A	conserved protein, unknown function
PF3D7_0810100	N/A	ribosomal protein L33, apicoplast, putative
PF3D7_0810300	PPM5	protein phosphatase PPM5, putative
PF3D7_0810900	N/A	conserved Plasmodium protein, unknown function
PF3D7_0811000	CUL1	cullin-1, putative
PF3D7_0815400	ATPTG3	ATP synthase-associated protein, putative
PF3D7_0816400	N/A	EF-hand calcium-binding domain-containing protein, putative
PF3D7_0817600	N/A	conserved protein, unknown function
PF3D7_0817800	C3AP3	respiratory chain complex 3 associated protein 3
PF3D7_0818100	CZIF2	C3H1-type zinc finger protein CZIF2
PF3D7_0819700	N/A	conserved Plasmodium protein, unknown function
PF3D7_0821900	N/A	WPP motif-containing protein, putative
PF3D7_0822900	PIC2	PhIL1-interacting candidate PIC2
PF3D7_0825600	COA5	cytochrome c oxidase assembly factor 5, putative
PF3D7_0826300	N/A	SPRY domain, putative
PF3D7_0828500	N/A	translation initiation factor eIF-2B subunit alpha, putative
PF3D7_0828700	N/A	coiled-coil domain-containing protein 39, putative
PF3D7_0828800	GAMA	GPI-anchored micronemal antigen
PF3D7_0829400	N/A	prolyl 4-hydroxylase subunit alpha, putative
PF3D7_0831300	GEXP13	Plasmodium exported protein, unknown function
PF3D7_0902100	FIKK9.2	serine/threonine protein kinase, FIKK family
PF3D7_0903600	N/A	conserved protein, unknown function
PF3D7_0904700	HU	bacterial histone-like protein
PF3D7_0905000	ATPTG4	ATP synthase-associated protein, putative
PF3D7_0905400	RhopH3	high molecular weight rhoptry protein 3
PF3D7_0905500	N/A	conserved protein, unknown function
PF3D7_0907500	N/A	conserved protein, unknown function
PF3D7_0907900	PDF	peptide deformylase
PF3D7_0911100	N/A	START domain-containing protein, putative
PF3D7_0911200	SKA1	spindle and kinetochore-associated protein 1, putative
PF3D7_0912700	N/A	conserved Plasmodium protein, unknown function
PF3D7_0913800	N/A	conserved Plasmodium protein, unknown function
PF3D7_0914100	N/A	conserved Plasmodium protein, unknown function
PF3D7_0915000	NDH2	type II NADH:ubiquinone oxidoreductase
PF3D7_0915700	ApiCOX30	cytochrome c oxidase subunit ApiCOX30, putative
PF3D7_0916000	MFS2	major facilitator superfamily domain-containing protein, putative
PF3D7_0918000	GAP50	glideosome-associated protein 50
PF3D7_0919200	N/A	PPPDE peptidase, putative
PF3D7_0919300	TrxL1	thioredoxin-like protein 1, putative
PF3D7_0920500	N/A	ADP-ribosylation factor, putative
PF3D7_0920700	N/A	CRAL/TRIO domain-containing protein, putative
PF3D7_0924300	TPK	thiamine pyrophosphokinase
PF3D7_0925300	aPRS	proline--tRNA ligase, putative
PF3D7_0927100	N/A	conserved protein, unknown function
PF3D7_0927600	N/A	RNA-binding protein, putative
PF3D7_0929400	RhopH2	high molecular weight rhoptry protein 2
PF3D7_0930200	LRR8	leucine-rich repeat protein
PF3D7_0930300	MSP1	merozoite surface protein 1
PF3D7_0931900	AKLP2	adenylate kinase-like protein 2
PF3D7_0932000	N/A	conserved Plasmodium protein, unknown function
PF3D7_0932100	N/A	protein MAM3, putative
PF3D7_0932200	PFN	profilin
PF3D7_0934400	ApiAP2	AP2 domain transcription factor, putative
PF3D7_0934600	N/A	conserved Plasmodium protein, unknown function
PF3D7_0934800	PKAc	cAMP-dependent protein kinase catalytic subunit
PF3D7_0935800	CLAG9	cytoadherence linked asexual protein 9
PF3D7_0936100	ETRAMP9	early transcribed membrane protein
PF3D7_1001600	XL2	exported lipase 2
PF3D7_1003000	N/A	guanylate cyclase organizer UGO, putative
PF3D7_1003100	C4AP3	respiratory chain complex 4 associated protein 3
PF3D7_1003600	IMC1c	inner membrane complex protein 1c, putative
PF3D7_1004600	N/A	conserved Plasmodium membrane protein, unknown function
PF3D7_1004900	N/A	conserved protein, unknown function
PF3D7_1007200	N/A	rho GTPase-activating protein, putative
PF3D7_1007300	N/A	RING zinc finger protein, putative
PF3D7_1008300	N/A	AP-5 complex subunit sigma-1, putative, pseudogene
PF3D7_1008700	N/A	tubulin beta chain
PF3D7_1009700	N/A	tubulin--tyrosine ligase, putative
PF3D7_1011000	ISP1	inner membrane complex sub-compartment protein 1
PF3D7_1012100	N/A	conserved protein, unknown function
PF3D7_1012200	RA	rhoptry associated adhesin
PF3D7_1013800	N/A	conserved Plasmodium protein, unknown function
PF3D7_1014000	FS	GDP-L-fucose synthase
PF3D7_1014100	MSA180	merozoite surface protein MSA180
PF3D7_1014900	KIC8	protein KIC8
PF3D7_1015800	N/A	ribonucleoside-diphosphate reductase small chain, putative
PF3D7_1016000	N/A	conserved Plasmodium protein, unknown function
PF3D7_1016900	ETRAMP10.3	early transcribed membrane protein 10.3
PF3D7_1017100	RON12	rhoptry neck protein 12
PF3D7_1017500	ELC	myosin essential light chain ELC
PF3D7_1018200	PPP8	serine/threonine protein phosphatase 8, putative
PF3D7_1019600	N/A	conserved Plasmodium protein, unknown function
PF3D7_1019800	N/A	tRNA methyltransferase, putative
PF3D7_1019900	ATG8	autophagy-related protein 8
PF3D7_1020100	N/A	flagellar outer arm dynein-associated protein, putative
PF3D7_1021800	SEA1	schizont egress antigen-1
PF3D7_1022500	CS	citrate synthase, mitochondrial, putative
PF3D7_1022700	PLSCR	phospholipid scramblase
PF3D7_1022800	ISPG	4-hydroxy-3-methylbut-2-en-1-yl diphosphate synthase (ferredoxin)
PF3D7_1022900	ApiCOX13	cytochrome c oxidase subunit ApiCOX13, putative
PF3D7_1023000	N/A	conserved Plasmodium protein, unknown function
PF3D7_1023800	N/A	conserved Plasmodium protein, unknown function
PF3D7_1024300	ATPTG10	ATP synthase-associated protein, putative
PF3D7_1025200	ATP12	ATP synthase mitochondrial F1 complex assembly factor 2, putative
PF3D7_1025400	N/A	conserved Plasmodium membrane protein, unknown function
PF3D7_1025600	COX17	cytochrome c oxidase copper chaperone, putative
PF3D7_1025700	N/A	conserved protein, unknown function
PF3D7_1025800	C4AP2	respiratory chain complex 4 associated protein 2
PF3D7_1026500	N/A	conserved Plasmodium protein, unknown function
PF3D7_1028600	N/A	conserved Plasmodium protein, unknown function
PF3D7_1028700	MTRAP	merozoite TRAP-like protein
PF3D7_1028800	N/A	conserved protein, unknown function
PF3D7_1028900	IMC1m	inner membrane complex protein 1m, putative
PF3D7_1029800	HPR2	heptatricopeptide repeat and RAP domain-containing protein, putative
PF3D7_1029900	N/A	ORC3 domain-containing protein, putative
PF3D7_1030200	CLAMP	claudin-like apicomplexan microneme protein, putative
PF3D7_1031200	MORN1	MORN repeat-containing protein 1
PF3D7_1031400	OTU	OTU-like cysteine protease
PF3D7_1034600	IF3b	translation initiation factor IF-3, putative
PF3D7_1034700	N/A	ADP-ribosylation factor, putative
PF3D7_1035200	N/A	S-antigen
PF3D7_1035300	GLURP	glutamate-rich protein GLURP
PF3D7_1035400	MSP3	merozoite surface protein 3
PF3D7_1035500	MSP6	merozoite surface protein 6
PF3D7_1035600	H101	merozoite surface protein
PF3D7_1035700	DBLMSP	duffy binding-like merozoite surface protein
PF3D7_1035900	MAAP	merozoites-associated armadillo repeats protein
PF3D7_1036000	MSP11	merozoite surface protein 11
PF3D7_1036500	N/A	conserved Plasmodium protein, unknown function
PF3D7_1037500	DYN2	dynamin-like protein
PF3D7_1102500	GEXP02	gametocyte exported protein 2
PF3D7_1104300	N/A	conserved Plasmodium protein, unknown function
PF3D7_1104900	N/A	calcium/calmodulin-dependent protein kinase, putative
PF3D7_1106400	N/A	conserved Plasmodium protein, unknown function
PF3D7_1107100	N/A	nucleic acid binding protein, putative
PF3D7_1110700	ALP1	actin-like protein, putative
PF3D7_1111100	RFC5	replication factor C subunit 5, putative
PF3D7_1115000	N/A	conserved protein, unknown function
PF3D7_1116000	RON4	rhoptry neck protein 4
PF3D7_1116100	N/A	serine esterase, putative
PF3D7_1117100	UCH54	ubiquitin carboxyl-terminal hydrolase UCH54
PF3D7_1118700	MLC-B	myosin light chain B
PF3D7_1120900	HSBP	heat shock factor-binding protein 1
PF3D7_1123700	N/A	ribosomal protein L37, mitochondrial, putative
PF3D7_1124600	EK	ethanolamine kinase
PF3D7_1125600	C4AP1	respiratory chain complex 4 associated protein 1
PF3D7_1125700	N/A	kelch domain-containing protein, putative
PF3D7_1125800	N/A	kelch domain-containing protein, putative
PF3D7_1126700	ATG23	conserved Plasmodium protein, unknown function
PF3D7_1127100	dUTPase	deoxyuridine 5'-triphosphate nucleotidohydrolase
PF3D7_1127600	N/A	CRAL/TRIO domain-containing protein, putative
PF3D7_1128900	N/A	conserved protein, unknown function
PF3D7_1132800	AQP	aquaglyceroporin
PF3D7_1133200	N/A	conserved Plasmodium protein, unknown function
PF3D7_1133300	CDC50B	cell division control protein CDC50B
PF3D7_1133400	AMA1	apical membrane antigen 1
PF3D7_1136200	N/A	conserved Plasmodium protein, unknown function
PF3D7_1136700	AIP	armadillo-interacting protein AIP
PF3D7_1136900	SUB2	subtilisin-like protease 2
PF3D7_1137500	N/A	ribosomal protein S14, apicoplast, putative
PF3D7_1137800	SPELD	sporozoite surface protein essential for liver stage development, putative
PF3D7_1139700	N/A	adrenodoxin reductase, putative
PF3D7_1140400	N/A	conserved Plasmodium protein, unknown function
PF3D7_1141300	45383	apical polar ring protein APR1, putative
PF3D7_1141400	PIGH	phosphatidylinositol N-acetylglucosaminyltransferase subunit H, putative
PF3D7_1143100	AP2-O	AP2 domain transcription factor AP2-O
PF3D7_1145200	N/A	serine/threonine protein kinase, putative
PF3D7_1146600	ORP1	oocyst rupture protein 1, putative
PF3D7_1147300	N/A	conserved Plasmodium protein, unknown function
PF3D7_1147400	N/A	COX2 transmembrane domain-containing protein, putative
PF3D7_1147700	N/A	ATP synthase subunit delta, mitochondrial, putative
PF3D7_1204900	N/A	conserved Plasmodium protein, unknown function
PF3D7_1205600	N/A	tetratricopeptide repeat protein, putative
PF3D7_1206000	SHLP2	shewanella-like protein phosphatase 2
PF3D7_1208300	mACP	acyl carrier protein, mitochondrial
PF3D7_1209300	TRZ	telomere repeat-binding zinc finger protein
PF3D7_1209400	CIA1	cytosolic iron-sulfur protein assembly protein 1, putative
PF3D7_1213600	DLC8	dynein light chain 1, putative
PF3D7_1214000	N/A	conserved protein, unknown function
PF3D7_1215000	Trx-Px2	thioredoxin peroxidase 2
PF3D7_1215400	N/A	conserved Plasmodium protein, unknown function
PF3D7_1215600	N/A	conserved protein, unknown function
PF3D7_1216600	CelTOS	cell traversal protein for ookinetes and sporozoites
PF3D7_1218000	TRAMP	thrombospondin-related apical membrane protein
PF3D7_1219800	N/A	conserved Plasmodium protein, unknown function
PF3D7_1222600	AP2-G	AP2 domain transcription factor AP2-G
PF3D7_1222700	GAP45	glideosome-associated protein 45
PF3D7_1223000	N/A	conserved Plasmodium protein, unknown function
PF3D7_1223100	PKAr	cAMP-dependent protein kinase regulatory subunit
PF3D7_1223900	N/A	50S ribosomal protein L24, putative
PF3D7_1224100	N/A	conserved protein, unknown function
PF3D7_1224200	N/A	BRO1 domain-containing protein, putative
PF3D7_1227600	SPC24	kinetochore protein SPC24, putative
PF3D7_1228600	MSP9	merozoite surface protein 9
PF3D7_1229600	N/A	conserved Plasmodium protein, unknown function
PF3D7_1229700	N/A	mitochondrial respiratory chain complex II subunit, putative
PF3D7_1229800	MyoJ	myosin J, putative
PF3D7_1230200	N/A	vacuolar transporter chaperone, putative, pseudogene
PF3D7_1231200	N/A	conserved Plasmodium protein, unknown function
PF3D7_1231300	N/A	conserved Plasmodium protein, unknown function
PF3D7_1232500	N/A	CG2-related protein, putative
PF3D7_1232600	N/A	conserved Plasmodium protein, unknown function
PF3D7_1232700	ND9	Nd9 protein
PF3D7_1234900	N/A	CHCH domain-containing protein, putative
PF3D7_1235500	MT-A70.2	N6-adenosine-methyltransferase, putative
PF3D7_1235600	SHMT	serine hydroxymethyltransferase
PF3D7_1236200	N/A	WD repeat-containing protein, putative
PF3D7_1236900	N/A	conserved Plasmodium protein, unknown function
PF3D7_1238600	NSM	sphingomyelin phosphodiesterase
PF3D7_1238700	N/A	BTB/POZ domain-containing protein, putative
PF3D7_1238900	PK2	protein kinase 2
PF3D7_1243300	N/A	conserved Plasmodium protein, unknown function
PF3D7_1243400	N/A	conserved Plasmodium protein, unknown function
PF3D7_1243700	N/A	ubiquitin-conjugating enzyme E2, putative
PF3D7_1244000	N/A	glucose inhibited division protein a homologue, putative
PF3D7_1246200	ACT1	actin I
PF3D7_1246400	MTIP	myosin A-tail interacting protein
PF3D7_1248400	N/A	conserved Plasmodium protein, unknown function
PF3D7_1249400	N/A	conserved Plasmodium protein, unknown function
PF3D7_1251200	N/A	coronin
PF3D7_1251300	TMK	thymidylate kinase
PF3D7_1252100	RON3	rhoptry neck protein 3
PF3D7_1252200	CHT1	chitinase
PF3D7_1252400	RH3	reticulocyte binding protein homologue 3, pseudogene
PF3D7_1252500	N/A	Plasmodium exported protein, unknown function
PF3D7_1252900	N/A	Plasmodium exported protein, unknown function
PF3D7_1253000	GECO	gametocyte erythrocyte cytosolic protein
PF3D7_1301600	EBA140	erythrocyte binding antigen-140
PF3D7_1302100	G27/25	gamete antigen 27/25
PF3D7_1302200	UIS3	protein UIS3
PF3D7_1304500	N/A	small heat shock protein, putative
PF3D7_1306100	N/A	conserved Plasmodium protein, unknown function
PF3D7_1307500	N/A	conserved Plasmodium protein, unknown function
PF3D7_1308000	N/A	conserved Plasmodium membrane protein, unknown function
PF3D7_1308100	N/A	CCAAT-binding transcription factor, putative
PF3D7_1308500	N/A	conserved Plasmodium protein, unknown function
PF3D7_1308700	N/A	conserved Plasmodium protein, unknown function
PF3D7_1310200	N/A	conserved Plasmodium protein, unknown function
PF3D7_1310600	RAB5b	ras-related protein Rab-5B
PF3D7_1310700	PIC5	PhIL1-interacting candidate PIC5
PF3D7_1312100	N/A	GYF domain-containing protein, putative
PF3D7_1312450	ARA1	apical ring associated protein 1, putative
PF3D7_1312500	N/A	conserved Plasmodium protein, unknown function
PF3D7_1312600	BCKDHA	2-oxoisovalerate dehydrogenase subunit alpha, mitochondrial, putative
PF3D7_1312800	AAP2	protein AAP2
PF3D7_1315300	N/A	conserved protein, unknown function
PF3D7_1316200	N/A	ADP-ribosylation factor, putative
PF3D7_1317100	MCM4	DNA replication licensing factor MCM4
PF3D7_1318000	N/A	conserved protein, unknown function
PF3D7_1318700	AAP4	protein AAP4
PF3D7_1320800	N/A	dihydrolipoyllysine-residue succinyltransferase component of 2-oxoglutarate dehydrogenase complex
PF3D7_1321100	N/A	protein kinase domain-containing protein, putative
PF3D7_1322000	N/A	nucleoside-diphosphatase, putative
PF3D7_1322500	DHHC5	palmitoyltransferase DHHC5
PF3D7_1323700	GAPM1	glideosome associated protein with multiple membrane spans 1
PF3D7_1325700	N/A	conserved Plasmodium protein, unknown function
PF3D7_1327300	SPM3	subpellicular microtubule protein 3
PF3D7_1327400	N/A	conserved Plasmodium protein, unknown function
PF3D7_1327600	NMNAT	nicotinamide/nicotinic acid mononucleotide adenylyltransferase
PF3D7_1329700	ACBP1	apicoplast calcium binding protein 1
PF3D7_1330600	N/A	elongation factor Tu, putative
PF3D7_1331300	SEC11	signal peptidase complex catalytic subunit SEC11
PF3D7_1331500	N/A	ATF7-int domain-containing protein, putative
PF3D7_1332200	N/A	conserved protein, unknown function
PF3D7_1332600	APN1	DNA-(apurinic or apyrimidinic site) lyase 1
PF3D7_1335100	MSP7	merozoite surface protein 7
PF3D7_1335400	RH2a	reticulocyte binding protein 2 homologue a
PF3D7_1337700	PH2	phosphoinositide-binding protein PH2
PF3D7_1337800	CDPK5	calcium-dependent protein kinase 5
PF3D7_1338600	N/A	conserved protein, unknown function
PF3D7_1338700	N/A	conserved protein, unknown function
PF3D7_1339200	N/A	tRNA Proline
PF3D7_1339400	ApiCOX14	cytochrome c oxidase subunit ApiCOX14, putative
PF3D7_1342500	SPECT1	sporozoite protein essential for cell traversal
PF3D7_1342600	MyoA	myosin A
PF3D7_1343100	N/A	conserved Plasmodium protein, unknown function
PF3D7_1344300	N/A	zinc finger protein, putative
PF3D7_1344500	USB1	U6 snRNA phosphodiesterase, putative
PF3D7_1345300	ApiCOX16	cytochrome c oxidase subunit ApiCOX16, putative
PF3D7_1345600	N/A	inner membrane complex protein
PF3D7_1348600	N/A	conserved Plasmodium protein, unknown function
PF3D7_1351700	IMC1f	inner membrane complex protein 1f, putative
PF3D7_1356100	N/A	conserved Plasmodium protein, unknown function
PF3D7_1356300	N/A	ubiquitin-conjugating enzyme E2, putative
PF3D7_1356800	ARK3	serine/threonine protein kinase ARK3, putative
PF3D7_1358400	N/A	conserved Plasmodium protein, unknown function
PF3D7_1361400	ADF2	actin-depolymerizing factor 2
PF3D7_1361500	N/A	PH domain-containing protein, putative
PF3D7_1361600	YfhJ	Fe-S assembly protein IscX, putative
PF3D7_1361700	COX2A	cytochrome c oxidase subunit 2A, putative
PF3D7_1361800	GAC	glideosome-associated connector
PF3D7_1361900	PCNA1	proliferating cell nuclear antigen 1
PF3D7_1371600	EBL1	erythrocyte binding like protein 1, pseudogene
PF3D7_1372100	GEXP04	Plasmodium exported protein (PHISTb), unknown function
PF3D7_1401900	N/A	conserved protein, unknown function
PF3D7_1403600	SEL1	selenoprotein 1
PF3D7_1403700	TRAM	translocation associated membrane protein, putative
PF3D7_1404300	SOAP	secreted ookinete adhesive protein, putative
PF3D7_1405600	RNR	ribonucleoside-diphosphate reductase small chain, putative
PF3D7_1406800	GAPM3	glideosome associated protein with multiple membrane spans 3
PF3D7_1406900	RlmN	radical SAM protein, putative
PF3D7_1409200	N/A	conserved Plasmodium protein, unknown function
PF3D7_1409300	DDI1	DNA damage-inducible protein 1
PF3D7_1409400	N/A	conserved protein, unknown function
PF3D7_1409500	N/A	conserved Plasmodium protein, unknown function
PF3D7_1410400	RAP1	rhoptry-associated protein 1
PF3D7_1410700	N/A	conserved protein, unknown function
PF3D7_1410800	N/A	ankyrin-repeat protein, putative
PF3D7_1411000	N/A	conserved Plasmodium protein, unknown function
PF3D7_1412100	MCMBP	mini-chromosome maintenance complex-binding protein
PF3D7_1413200	N/A	conserved Plasmodium protein, unknown function
PF3D7_1413700	N/A	DET1 domain-containing protein, putative
PF3D7_1414400	PP1	serine/threonine protein phosphatase PP1
PF3D7_1415000	UDG	uracil-DNA glycosylase
PF3D7_1415300	N/A	RNA-binding protein Nova-1, putative
PF3D7_1417800	MCM2	DNA replication licensing factor MCM2
PF3D7_1417900	ATPTG9	ATP synthase-associated protein, putative
PF3D7_1421900	CTR2	copper transporter, putative
PF3D7_1423100	N/A	ankyrin-repeat protein, putative
PF3D7_1423300	PP7	serine/threonine protein phosphatase 7
PF3D7_1425300	N/A	conserved Plasmodium protein, unknown function
PF3D7_1425400	N/A	DEAD/DEAH box helicase, putative
PF3D7_1426900	QCR6	cytochrome b-c1 complex subunit 6, putative
PF3D7_1427600	MIT3	CorA-like Mg2+ transporter protein, putative
PF3D7_1427700	N/A	conserved Plasmodium protein, unknown function
PF3D7_1430200	PMIX	plasmepsin IX
PF3D7_1430800	PIP3	PhIL1 interacting protein PIP3
PF3D7_1430900	COX2B	cytochrome c oxidase subunit 2B, putative
PF3D7_1431100	PIP2	PhIL1 interacting protein PIP2
PF3D7_1431400	SRA	surface-related antigen SRA
PF3D7_1432700	N/A	protein-L-isoaspartate(D-aspartate) O-methyltransferase, putative
PF3D7_1434400	N/A	conserved protein, unknown function
PF3D7_1435100	N/A	ribonuclease H2 subunit B, putative
PF3D7_1435600	N/A	conserved Plasmodium protein, unknown function
PF3D7_1435700	N/A	ataxin-2 like protein, putative
PF3D7_1436600	PKG	cGMP-dependent protein kinase
PF3D7_1437300	N/A	conserved Plasmodium protein, unknown function
PF3D7_1439600	NDUFA4	cytochrome c oxidase subunit NDUFA4, putative
PF3D7_1440100	N/A	cohesin complex subunit, putative
PF3D7_1443000	SRPK2	serine/threonine protein kinase
PF3D7_1443700	DPCK	dephospho-CoA kinase
PF3D7_1446600	CEN2	centrin-2
PF3D7_1446800	HDP	heme detoxification protein
PF3D7_1449000	GEST	gamete egress and sporozoite traversal protein, putative
PF3D7_1449100	N/A	CLASP domain-containing protein, putative
PF3D7_1449200	N/A	conserved Plasmodium protein, unknown function
PF3D7_1452000	RON2	rhoptry neck protein 2
PF3D7_1454100	N/A	tRNA intron endonuclease, putative
PF3D7_1455300	N/A	conserved protein, unknown function
PF3D7_1457500	VPS4	vacuolar protein sorting-associated protein 4
PF3D7_1458700	N/A	exonuclease V, mitochondrial, putative
PF3D7_1459900	N/A	rhoptry protein, putative
PF3D7_1460600	ISP3	inner membrane complex sub-compartment protein 3
PF3D7_1461400	N/A	MORN repeat protein, putative
PF3D7_1461700	N/A	conserved Plasmodium protein, unknown function
PF3D7_1462200	N/A	conserved protein, unknown function
PF3D7_1463200	RFC3	replication factor C subunit 3, putative
PF3D7_1463900	RON11	rhoptry neck protein 11, putative
PF3D7_1467900	N/A	rab GTPase activator, putative
PF3D7_1468400	CZIF1	C3H1-type zinc finger protein CZIF1
PF3D7_1469200	SHLP1	shewanella-like protein phosphatase 1, putative
PF3D7_1469800	MED22	mediator of RNA polymerase II transcription subunit 22, putative
PF3D7_1469900	MGET	protein MGET
PF3D7_1470400	MPC2	mitochondrial pyruvate carrier protein 2, putative
PF3D7_1472600	PDI-14	protein disulfide-isomerase
PF3D7_1473400	N/A	conserved protein, unknown function
PF3D7_1474100	N/A	ribosomal protein L20, mitochondrial, putative
PF3D7_1476300	N/A	Plasmodium exported protein (PHISTb), unknown function
PF3D7_1476500	N/A	probable protein, unknown function
PF3D7_1476600	N/A	Plasmodium exported protein, unknown function
PF3D7_1477300	Pfg14-744	Plasmodium exported protein (PHIST), unknown function
PF3D7_1477400	N/A	Plasmodium exported protein (PHIST), unknown function
PF3D7_1477700	Pfg14-748	Plasmodium exported protein (PHISTa), unknown function
PF3D7_1477800	ACBP	acyl-CoA binding protein
PF3D7_1478100	N/A	Plasmodium exported protein (hyp13), unknown function
PF3D7_1478800	N/A	Plasmodium exported protein, unknown function
PF3D7_1478900	N/A	non-coding RNA

## Sheet: T_down-regulated
Gene ID	Gene Name	Product Description
PF3D7_0100400	RIF	rifin
PF3D7_0201700	N/A	DnaJ protein, putative
PF3D7_0211000	N/A	unspecified product
PF3D7_0220500	N/A	Plasmodium exported protein (hyp2), unknown function
PF3D7_0221800	N/A	hypothetical protein
PF3D7_0410500	N/A	conserved Plasmodium protein, unknown function
PF3D7_0412700	VAR	erythrocyte membrane protein 1, PfEMP1
PF3D7_0412800	N/A	Plasmodium RNA of unknown function RUF6
PF3D7_0413000	N/A	Plasmodium RNA of unknown function RUF6
PF3D7_0417000	N/A	conserved Plasmodium protein, unknown function
PF3D7_0425900	RIF	rifin
PF3D7_0502400	MSP8	merozoite surface protein 8
PF3D7_0531600	N/A	18S ribosomal RNA
PF3D7_0531800	N/A	5.8S ribosomal RNA
PF3D7_0531900	N/A	unspecified product
PF3D7_0532000	N/A	28S ribosomal RNA
PF3D7_0532600	N/A	Plasmodium exported protein, unknown function
PF3D7_0532800	N/A	stevor, pseudogene
PF3D7_0601500	N/A	Plasmodium exported protein (PHISTb), unknown function
PF3D7_0601700	N/A	Plasmodium exported protein (PHISTa), unknown function, pseudogene
PF3D7_0622000	N/A	conserved Plasmodium protein, unknown function
PF3D7_0631100	N/A	Plasmodium exported protein (PHISTb), unknown function
PF3D7_0725600	N/A	18S ribosomal RNA
PF3D7_0725800	N/A	5.8S ribosomal RNA
PF3D7_0725900	N/A	unspecified product
PF3D7_0726000	N/A	28S ribosomal RNA
PF3D7_0833500	VAR	erythrocyte membrane protein 1, PfEMP1
PF3D7_0935900	REX1	ring_exported protein 1
PF3D7_0936000	REX2	ring_exported protein 2
PF3D7_0936300	REX3	ring_exported protein 3
PF3D7_0936600	GEXP5	gametocyte exported protein 5
PF3D7_0937200	N/A	lysophospholipase, putative
PF3D7_1001500	ETRAMP10	early transcribed membrane protein 10.1
PF3D7_1003900	N/A	conserved Plasmodium protein, unknown function
PF3D7_1026100	N/A	conserved Plasmodium protein, unknown function
PF3D7_1030400	N/A	conserved Plasmodium protein, unknown function
PF3D7_1038600	N/A	Plasmodium exported protein, unknown function
PF3D7_1102500	GEXP02	Plasmodium exported protein (PHISTb), unknown function
PF3D7_1102600	GEXP14	Plasmodium exported protein, unknown function
PF3D7_1109500	N/A	small nucleolar RNA snoR09
PF3D7_1148500	N/A	unspecified product
PF3D7_1148900	N/A	Plasmodium exported protein, unknown function
PF3D7_1200700	ACS7	acyl_CoA synthetase
PF3D7_1219700	RKIP	raf kinase inhibitor
PF3D7_1238400	N/A	conserved Plasmodium protein, unknown function
PF3D7_1244300	N/A	ACEA small nucleolar RNA U3
PF3D7_1251000	N/A	conserved Plasmodium protein, unknown function
PF3D7_1252900	N/A	Plasmodium exported protein, unknown function
PF3D7_1253000	GECO	gametocyte erythrocyte cytosolic protein
PF3D7_1301700	CBP2	CX3CL1_binding protein 2
PF3D7_1302100	G27/25	gamete antigen 27/25
PF3D7_1332100	N/A	conserved Plasmodium membrane protein, unknown function
PF3D7_1353200	MAHRP2	membrane associated histidine_rich protein
PF3D7_1367300	N/A	conserved Plasmodium protein, unknown function
PF3D7_1370300	MAHRP1	membrane associated histidine_rich protein
PF3D7_1370500	N/A	unspecified product
PF3D7_1370800	N/A	unspecified product
PF3D7_1370900	N/A	unspecified product
PF3D7_1372100	GEXP04	Plasmodium exported protein (PHISTb), unknown function
PF3D7_1372700	RIF	rifin
PF3D7_1400200	RIF	rifin
PF3D7_1401600	N/A	Plasmodium exported protein (PHISTb), unknown function
PF3D7_1418800	N/A	signal recognition particle RNA
PF3D7_1438200	N/A	tRNA Selenocysteine
PF3D7_1473700	NUP116	nucleoporin NUP116/NSP116, putative
PF3D7_1476500	N/A	probable protein, unknown function
PF3D7_1476600	N/A	Plasmodium exported protein, unknown function
PF3D7_1476900	N/A	Plasmodium exported protein, unknown function, pseudogene
PF3D7_1477300	Pfg14-744	Plasmodium exported protein (PHIST), unknown function
PF3D7_1477400	N/A	Plasmodium exported protein (PHIST), unknown function
PF3D7_1477700	Pfg14-748	Plasmodium exported protein (PHISTa), unknown function
PF3D7_1478000	GEXP17	Plasmodium exported protein (PHISTa), unknown function
PF3D7_1478800	N/A	Plasmodium exported protein, unknown function
PF3D7_1478900	N/A	unspecified product

## Sheet: S_down-regulated
Gene ID	Gene Name	Product Description
PF3D7_0100400	RIF	rifin
PF3D7_0105900	N/A	3'-5' exonuclease, putative
PF3D7_0111400	GEXP19	conserved Plasmodium protein, unknown function
PF3D7_0113000	GARP	glutamic acid-rich protein GARP
PF3D7_0114100	MC-2TM	Pfmc-2TM Maurer's cleft two transmembrane protein
PF3D7_0202900	DHHC12	palmitoyltransferase DHHC12, putative
PF3D7_0205000	N/A	conserved Plasmodium protein, unknown function
PF3D7_0214300	N/A	conserved Plasmodium protein, unknown function
PF3D7_0214900	RON6	rhoptry neck protein 6
PF3D7_0218100	N/A	conserved protein, unknown function
PF3D7_0218200	N/A	SUZ domain-containing protein, putative
PF3D7_0222100	MC-2TM	Pfmc-2TM Maurer's cleft two transmembrane protein
PF3D7_0303600	Plrx	plasmoredoxin
PF3D7_0304300	N/A	conserved Plasmodium protein, unknown function
PF3D7_0305200	N/A	GRIP domain-containing protein, putative
PF3D7_0314300	DER1-2	DER1-like protein
PF3D7_0314600	N/A	conserved protein, unknown function
PF3D7_0314800	N/A	conserved Plasmodium protein, unknown function
PF3D7_0321100	N/A	conserved Plasmodium protein, unknown function
PF3D7_0321700	N/A	conserved Plasmodium protein, unknown function
PF3D7_0322500	IscA2	iron-sulfur assembly protein, putative
PF3D7_0403300	N/A	conserved Plasmodium protein, unknown function
PF3D7_0403500	USP	ubiquitin-specific protease
PF3D7_0406500	N/A	NYN domain-containing protein, putative
PF3D7_0407000	N/A	conserved Plasmodium protein, unknown function
PF3D7_0410700	RbgA	ribosome biogenesis GTPase A, putative
PF3D7_0412300	N/A	phosphopantothenoylcysteine synthetase, putative
PF3D7_0412700	VAR	erythrocyte membrane protein 1, PfEMP1
PF3D7_0412900	VAR	erythrocyte membrane protein 1, PfEMP1
PF3D7_0413100	VAR	erythrocyte membrane protein 1, PfEMP1
PF3D7_0416600	PHBL	prohibitin-like protein PHBL, putative
PF3D7_0419500	N/A	conserved Plasmodium membrane protein, unknown function
PF3D7_0419700	Pf34	apical merozoite protein
PF3D7_0420500	N/A	conserved Plasmodium protein, unknown function
PF3D7_0420600	AKIT6	apicomplexan kinetochore protein 6, putative
PF3D7_0423300	N/A	conserved Plasmodium protein, unknown function
PF3D7_0500800	MESA	mature parasite-infected erythrocyte surface antigen
PF3D7_0501900	TRAPPC13	trafficking protein particle complex subunit 13, putative
PF3D7_0502000	VPS11	vacuolar protein sorting-associated protein 11, putative
PF3D7_0504700	CEP120	centrosomal protein CEP120, putative
PF3D7_0508900	AAP6	protein AAP6
PF3D7_0511600	ARNP	apical rhoptry neck protein
PF3D7_0511700	CGI121	EKC/KEOPS complex subunit CGI121
PF3D7_0512900	AKAL	AKAP-like protein
PF3D7_0529700	N/A	heptatricopeptide repeat-containing protein, putative
PF3D7_0531100	N/A	conserved Plasmodium protein, unknown function
PF3D7_0531400	N/A	G-patch domain-containing protein, putative
PF3D7_0532600	N/A	Plasmodium exported protein, unknown function
PF3D7_0601200	MC-2TM	Pfmc-2TM Maurer's cleft two transmembrane protein
PF3D7_0601500	N/A	Plasmodium exported protein (PHISTb), unknown function
PF3D7_0604500	N/A	GYF domain-containing protein, putative
PF3D7_0611000	N/A	SNARE associated Golgi protein, putative
PF3D7_0612300	TMEM234	transmembrane protein 234, putative
PF3D7_0613300	ROP14	rhoptry protein ROP14
PF3D7_0620300	N/A	conserved Plasmodium protein, unknown function
PF3D7_0621350	SYS1	protein SYS1, putative
PF3D7_0625300	MtDNAP	mitochondrial DNA polymerase
PF3D7_0630400	N/A	conserved Plasmodium protein, unknown function
PF3D7_0630500	YTM1	ribosome biogenesis protein YTM1, putative
PF3D7_0631400	MC-2TM	Pfmc-2TM Maurer's cleft two transmembrane protein
PF3D7_0704100	BTP2	basal complex transmembrane protein 2
PF3D7_0704300	BLEB	basal complex protein BLEB
PF3D7_0705100	N/A	conserved Plasmodium protein, unknown function
PF3D7_0707420	N/A	nucleolar RNA snoR36
PF3D7_0710200	N/A	conserved Plasmodium protein, unknown function
PF3D7_0713800	NELFA	negative elongation factor A, putative
PF3D7_0721500	N/A	conserved Plasmodium membrane protein, unknown function
PF3D7_0724600	N/A	protein kinase, putative
PF3D7_0725000	N/A	exonuclease I, putative
PF3D7_0728500	N/A	EF hand domain-containing protein, putative
PF3D7_0729700	N/A	zinc finger protein, putative
PF3D7_0730500	N/A	conserved Plasmodium protein, unknown function
PF3D7_0802900	N/A	conserved Plasmodium protein, unknown function
PF3D7_0806400	ALG13	UDP-N-acetylglucosamine transferase subunit ALG13, putative
PF3D7_0809400	N/A	conserved protein, unknown function
PF3D7_0811800	N/A	conserved Plasmodium protein, unknown function
PF3D7_0814100	N/A	conserved Plasmodium protein, unknown function
PF3D7_0825300	N/A	SAYSvFN domain-containing protein, putative
PF3D7_0828100	N/A	conserved Plasmodium protein, unknown function
PF3D7_0828700	N/A	coiled-coil domain-containing protein 39, putative
PF3D7_0831300	GEXP13	Plasmodium exported protein, unknown function
PF3D7_0833500	VAR	erythrocyte membrane protein 1, PfEMP1
PF3D7_0905000	ATPTG4	ATP synthase-associated protein, putative
PF3D7_0905500	N/A	conserved protein, unknown function
PF3D7_0910000	SET4	histone-lysine N-methyltransferase SET4
PF3D7_0910200	N/A	conserved Plasmodium protein, unknown function
PF3D7_0911200	SKA1	spindle and kinetochore-associated protein 1, putative
PF3D7_0915600	N/A	conserved Plasmodium protein, unknown function
PF3D7_0916900	ZNHIT3	Zinc finger HIT domain-containing protein 3
PF3D7_0917400	N/A	conserved Plasmodium protein, unknown function
PF3D7_0930500	DGK1	diacylglycerol kinase, putative
PF3D7_0931000	N/A	elongation factor Tu, putative
PF3D7_0934200	N/A	conserved protein, unknown function
PF3D7_0936600	GEXP5	gametocyte exported protein 5
PF3D7_0937000	N/A	Plasmodium exported protein (PHISTb), unknown function
PF3D7_0937100	N/A	Plasmodium exported protein, unknown function
PF3D7_0937200	N/A	lysophospholipase, putative
PF3D7_1000100	VAR	erythrocyte membrane protein 1, PfEMP1
PF3D7_1001000	CSA-L	chondroitin sulfate A ligand
PF3D7_1002600	N/A	conserved Plasmodium protein, unknown function
PF3D7_1002800	N/A	DnaJ protein, putative
PF3D7_1003000	N/A	guanylate cyclase organizer UGO, putative
PF3D7_1004600	N/A	conserved Plasmodium membrane protein, unknown function
PF3D7_1007500	N/A	conserved Plasmodium protein, unknown function
PF3D7_1008300	N/A	AP-5 complex subunit sigma-1, putative, pseudogene
PF3D7_1011300	ARV1	protein ARV1, putative
PF3D7_1012800	N/A	conserved Plasmodium protein, unknown function
PF3D7_1013000	N/A	zinc finger protein, putative
PF3D7_1014900	KIC8	protein KIC8
PF3D7_1015000	N/A	FAD synthetase, putative
PF3D7_1016200	N/A	Rab3 GTPase-activating protein non-catalytic subunit, putative
PF3D7_1017800	N/A	conserved Plasmodium protein, unknown function
PF3D7_1019600	N/A	conserved Plasmodium protein, unknown function
PF3D7_1019700	N/A	conserved Plasmodium protein, unknown function
PF3D7_1024400	N/A	conserved Plasmodium protein, unknown function
PF3D7_1034600	IF3b	translation initiation factor IF-3, putative
PF3D7_1037400	N/A	conserved Plasmodium protein, unknown function
PF3D7_1038500	N/A	Plasmodium exported protein, unknown function
PF3D7_1038600	N/A	Plasmodium exported protein, unknown function
PF3D7_1038700	N/A	Plasmodium exported protein, unknown function
PF3D7_1102500	GEXP02	gametocyte exported protein 2
PF3D7_1102600	GEXP14	Plasmodium exported protein, unknown function
PF3D7_1103800	NOT1-G	CCR4-NOT transcription complex subunit NOT1-G, putative
PF3D7_1103900	N/A	RIIa domain-containing protein, putative
PF3D7_1106400	N/A	conserved Plasmodium protein, unknown function
PF3D7_1112100	N/A	protein kinase, putative
PF3D7_1117900	N/A	conserved Plasmodium protein, unknown function
PF3D7_1119700	N/A	conserved Plasmodium protein, unknown function
PF3D7_1120600	N/A	DDRGK domain-containing protein, putative
PF3D7_1120700	N/A	conserved Plasmodium protein, unknown function
PF3D7_1121100	N/A	conserved protein, unknown function
PF3D7_1122300	N/A	conserved Plasmodium protein, unknown function
PF3D7_1122700	N/A	conserved Plasmodium protein, unknown function
PF3D7_1123300	N/A	RING zinc finger protein, putative
PF3D7_1129300	N/A	conserved Plasmodium protein, unknown function
PF3D7_1133000	N/A	conserved Plasmodium protein, unknown function
PF3D7_1135000	N/A	PQ-loop repeat-containing protein
PF3D7_1136000	N/A	conserved Plasmodium protein, unknown function
PF3D7_1137200	AEP	apical exonemal protein
PF3D7_1138000	N/A	conserved Plasmodium protein, unknown function
PF3D7_1139200	N/A	VPS9 domain-containing protein, putative
PF3D7_1140600	N/A	conserved Plasmodium protein, unknown function
PF3D7_1142900	N/A	conserved Plasmodium protein, unknown function
PF3D7_1143500	N/A	regulator of chromosome condensation, putative
PF3D7_1143600	N/A	conserved Plasmodium protein, unknown function
PF3D7_1145000	N/A	conserved Plasmodium protein, unknown function
PF3D7_1147000	SLARP	sporozoite and liver stage asparagine-rich protein
PF3D7_1148700	GEXP12	Plasmodium exported protein (PHISTc), unknown function
PF3D7_1205800	HMGB3	high mobility group protein B3, putative
PF3D7_1206300	N/A	conserved Plasmodium protein, unknown function
PF3D7_1206400	TUM1	thiosulfate sulfurtransferase, putative
PF3D7_1206500	N/A	Tat binding protein 1(TBP-1)-interacting protein, putative
PF3D7_1207000	N/A	conserved Plasmodium protein, unknown function
PF3D7_1210300	N/A	conserved Plasmodium protein, unknown function
PF3D7_1211300	MCM8	DNA helicase MCM8, putative
PF3D7_1216800	N/A	tRNA Proline
PF3D7_1217500	N/A	conserved Plasmodium protein, unknown function
PF3D7_1220500	TSR3	ribosome biogenesis protein TSR3, putative
PF3D7_1225200	N/A	DNA-binding protein, putative
PF3D7_1225900	N/A	conserved Plasmodium protein, unknown function
PF3D7_1233100	N/A	conserved protein, unknown function
PF3D7_1239800	N/A	conserved Plasmodium protein, unknown function
PF3D7_1241500	N/A	conserved Plasmodium protein, unknown function
PF3D7_1242100	N/A	conserved Plasmodium protein, unknown function
PF3D7_1243200	OST5	dolichyl-diphosphooligosaccharide--protein glycosyltransferase subunit OST5, putative
PF3D7_1247600	N/A	uroporphyrinogen-III synthase, putative
PF3D7_1251800	N/A	conserved Plasmodium protein, unknown function
PF3D7_1252900	N/A	Plasmodium exported protein, unknown function
PF3D7_1253000	GECO	gametocyte erythrocyte cytosolic protein
PF3D7_1253100	N/A	Plasmodium exported protein (PHISTa), unknown function
PF3D7_1253200	N/A	hypothetical protein
PF3D7_1253500	N/A	Plasmodium exported protein, unknown function
PF3D7_1301400	HYP12	Plasmodium exported protein (hyp12), unknown function
PF3D7_1302100	G27/25	gamete antigen 27/25
PF3D7_1302900	N/A	conserved protein, unknown function
PF3D7_1303300	N/A	conserved Plasmodium protein, unknown function
PF3D7_1303700	N/A	tetratricopeptide repeat protein, putative
PF3D7_1306000	N/A	conserved Plasmodium protein, unknown function
PF3D7_1307900	N/A	tripartite motif protein, putative
PF3D7_1308700	N/A	conserved Plasmodium protein, unknown function
PF3D7_1310000	OSCP	ATP synthase subunit O, mitochondrial, putative
PF3D7_1312100	N/A	GYF domain-containing protein, putative
PF3D7_1312200	N/A	conserved protein, unknown function
PF3D7_1313500	N/A	TMEM238 domain-containing protein, putative
PF3D7_1315000	N/A	conserved protein, unknown function
PF3D7_1325400	N/A	CRWN-like protein, putative
PF3D7_1326500	N/A	conserved Plasmodium protein, unknown function
PF3D7_1327400	N/A	conserved Plasmodium protein, unknown function
PF3D7_1327500	N/A	conserved protein, unknown function
PF3D7_1328200	N/A	BRCA2 protein, putative
PF3D7_1335600	N/A	WD repeat-containing protein, putative
PF3D7_1337500	N/A	conserved Plasmodium protein, unknown function
PF3D7_1339700	N/A	conserved Plasmodium protein, unknown function
PF3D7_1339800	MZT1	mitotic-spindle organizing protein 1, putative
PF3D7_1343800	N/A	VPS13 domain-containing protein, putative
PF3D7_1346200	N/A	nuclear import protein MOG1, putative
PF3D7_1346900	N/A	conserved Plasmodium protein, unknown function
PF3D7_1356800	ARK3	serine/threonine protein kinase ARK3, putative
PF3D7_1358400	N/A	conserved Plasmodium protein, unknown function
PF3D7_1361400	ADF2	actin-depolymerizing factor 2
PF3D7_1363500	CCR4-2	CCR4 domain-containing protein 2, putative
PF3D7_1363900
PF3D7_1368700	N/A	mitochondrial carrier protein, putative
PF3D7_1369100	N/A	conserved Plasmodium protein, unknown function
PF3D7_1372100	GEXP04	Plasmodium exported protein (PHISTb), unknown function
PF3D7_1402600	N/A	small nucleolar RNA snoR22
PF3D7_1405200	BET5	trafficking protein particle complex subunit 1, putative
PF3D7_1405900	N/A	RNA-binding protein, putative
PF3D7_1411100	N/A	conserved Plasmodium membrane protein, unknown function
PF3D7_1411500	N/A	conserved Plasmodium protein, unknown function
PF3D7_1417300	ATG4	cysteine protease ATG4, putative
PF3D7_1417400	EPAC	rap guanine nucleotide exchange factor, putative, pseudogene
PF3D7_1427000	N/A	conserved Plasmodium protein, unknown function
PF3D7_1427400	N/A	conserved Plasmodium membrane protein, unknown function
PF3D7_1428000	N/A	conserved Plasmodium membrane protein, unknown function
PF3D7_1436200	BCP1	basal complex protein BCP1
PF3D7_1438400	MCA2	metacaspase-2
PF3D7_1440000	N/A	conserved Plasmodium protein, unknown function
PF3D7_1440400	N/A	zinc finger protein, putative
PF3D7_1442400	KIC9	protein KIC9
PF3D7_1442700	N/A	conserved Plasmodium protein, unknown function
PF3D7_1443000	SRPK2	serine/threonine protein kinase
PF3D7_1444600	N/A	conserved Plasmodium protein, unknown function
PF3D7_1444900	N/A	conserved protein, unknown function
PF3D7_1448500	N/A	conserved Plasmodium protein, unknown function
PF3D7_1452300	DER1-1	DER1-like protein
PF3D7_1458200	N/A	conserved Plasmodium protein, unknown function
PF3D7_1459300	N/A	OPA3-like protein, putative
PF3D7_1464100	N/A	conserved Plasmodium protein, unknown function
PF3D7_1470000	ATG12	autophagy-related protein 12, putative
PF3D7_1476500	N/A	probable protein, unknown function
PF3D7_1476600	N/A	Plasmodium exported protein, unknown function
PF3D7_1476900	N/A	Plasmodium exported protein, unknown function, pseudogene
PF3D7_1477300	Pfg14-744	Plasmodium exported protein (PHIST), unknown function
PF3D7_1477400	N/A	Plasmodium exported protein (PHIST), unknown function
PF3D7_1477700	Pfg14-748	Plasmodium exported protein (PHISTa), unknown function
PF3D7_1478100	N/A	Plasmodium exported protein (hyp13), unknown function
PF3D7_1478800	N/A	Plasmodium exported protein, unknown function
PF3D7_1478900	N/A	non-coding RNA

## Sheet: R_up-regulated
Gene ID	Gene Name	Product Description
PF3D7_0101400	EPF1	exported protein family 1, pseudogene
PF3D7_0110300	N/A	Plasmodium RNA of unknown function RUF5
PF3D7_0112700	N/A	28S ribosomal RNA
PF3D7_0201900	EMP3	erythrocyte membrane protein 3
PF3D7_0202400	PTEF	translation-enhancing factor
PF3D7_0221900	N/A	erythrocyte membrane protein 1 (PfEMP1), pseudogene
PF3D7_0222000	EPF1	exported protein family 1
PF3D7_0302300	N/A	erythrocyte membrane protein 1 (PfEMP1), pseudogene
PF3D7_0323900	VAR	erythrocyte membrane protein 1 (PfEMP1), exon 2, pseudogene
PF3D7_0324000	EPF1	exported protein family 1
PF3D7_0404600	N/A	conserved Plasmodium membrane protein, unknown function
PF3D7_0413400	VAR	erythrocyte membrane protein 1 (PfEMP1), exon 1, pseudogene
PF3D7_0420700	VAR	erythrocyte membrane protein 1, PfEMP1
PF3D7_0420900	VAR	erythrocyte membrane protein 1, PfEMP1
PF3D7_0421100	VAR	erythrocyte membrane protein 1, PfEMP1
PF3D7_0531800	N/A	5.8S ribosomal RNA
PF3D7_0532400	LyMP	lysine-rich membrane-associated PHISTb protein
PF3D7_0601300	EPF1	exported protein family 1
PF3D7_0601400	VAR	erythrocyte membrane protein 1 (PfEMP1), pseudogene
PF3D7_0617400	VAR	erythrocyte membrane protein 1, PfEMP1
PF3D7_0631200	VAR	erythrocyte membrane protein 1 (PfEMP1), pseudogene
PF3D7_0631300	EPF1	exported protein family 1
PF3D7_0632500	VAR	erythrocyte membrane protein 1, PfEMP1
PF3D7_0701700	EPF1	exported protein family 1
PF3D7_0713200	EPF1	exported protein family 1
PF3D7_0713300	VAR	erythrocyte membrane protein 1 (PfEMP1), pseudogene
PF3D7_0714900	N/A	tRNA Serine
PF3D7_0725800	N/A	5.8S ribosomal RNA
PF3D7_0726200	FIKK7.1	serine/threonine protein kinase, FIKK family
PF3D7_0802000	GDH3	glutamate dehydrogenase, putative
PF3D7_0809000	N/A	Plasmodium RNA of unknown function RUF6
PF3D7_0810800	PPPK-DHPS	hydroxymethyldihydropterin pyrophosphokinase-dihydropteroate synthase
PF3D7_0831000	GEXP09	Plasmodium exported protein (PHISTb), unknown function
PF3D7_0832200	N/A	Plasmodium exported protein (PHISTa-like), unknown function
PF3D7_0832700	N/A	Plasmodium exported protein (PHISTa-like), unknown function, pseudogene
PF3D7_0936800	N/A	Plasmodium exported protein (PHISTc), unknown function
PF3D7_1001000	CSA-L	chondroitin sulfate A ligand
PF3D7_1035800	M712	probable protein, unknown function
PF3D7_1039400	N/A	erythrocyte membrane protein 1 (PfEMP1), pseudogene
PF3D7_1039600	EPF1	exported protein family 1, pseudogene
PF3D7_1101800	EPF1	exported protein family 1
PF3D7_1101900	N/A	erythrocyte membrane protein 1 (PfEMP1), pseudogene
PF3D7_1139300	AP2-G5	AP2 domain transcription factor AP2-G5
PF3D7_1148640	N/A	28S ribosomal RNA
PF3D7_1213100	N/A	U1 spliceosomal RNA
PF3D7_1225000	N/A	conserved Plasmodium protein, unknown function
PF3D7_1240200	N/A	erythrocyte membrane protein 1 (PfEMP1), pseudogene
PF3D7_1301400	HYP12	Plasmodium exported protein (hyp12), unknown function
PF3D7_1317400	N/A	zinc finger protein, putative
PF3D7_1357900	N/A	pyrroline-5-carboxylate reductase, putative
PF3D7_1371300	N/A	28S ribosomal RNA
PF3D7_1372000	N/A	Plasmodium exported protein (PHISTa), unknown function
PF3D7_1418500	N/A	5S ribosomal RNA
PF3D7_1418600	N/A	5S ribosomal RNA
PF3D7_1421150	N/A	C/D small nucleolar RNA
PF3D7_1423900	N/A	small nucleolar RNA snoR23
PF3D7_1424000	N/A	small nucleolar RNA snoR24
PF3D7_1424700	N/A	small nucleolar RNA snoR29
PF3D7_1425100	N/A	small nucleolar RNA snoR31
PF3D7_1453300	N/A	Yos1-like protein, putative
PF3D7_1476200	N/A	Plasmodium exported protein (PHISTb), unknown function
PF3D7_1477000	N/A	Plasmodium exported protein (hyp17), unknown function, pseudogene
PF3D7_1477500	N/A	Plasmodium exported protein (PHISTb), unknown function
PF3D7_1478600	PTP3	EMP1-trafficking protein
PF3D7_1480100	N/A	erythrocyte membrane protein 1 (PfEMP1), pseudogene

## Sheet: T_up-regulated
Gene ID	Gene Name	Product Description
PF3D7_0104100	N/A	protein E140, putative
PF3D7_0105300	CAP	cyclase-associated protein
PF3D7_0106200	N/A	EF hand domain-containing protein, putative
PF3D7_0106500	N/A	conserved Plasmodium protein, unknown function
PF3D7_0107400	ATPk	ATP synthase-associated protein, putative
PF3D7_0109850	N/A	phosphatidate cytidylyltransferase, putative
PF3D7_0110300	N/A	Plasmodium RNA of unknown function RUF5
PF3D7_0203000	ROPE	repetitive organellar protein, putative
PF3D7_0203400	N/A	conserved protein, unknown function
PF3D7_0203600	N/A	conserved Plasmodium protein, unknown function
PF3D7_0204100	N/A	Sel1 repeat-containing protein, putative
PF3D7_0206800	MSP2	merozoite surface protein 2
PF3D7_0207000	MSP4	merozoite surface protein 4
PF3D7_0207400	SERA7	serine repeat antigen 7
PF3D7_0207500	SERA6	serine repeat antigen 6
PF3D7_0207600	SERA5	serine repeat antigen 5
PF3D7_0207700	SERA4	serine repeat antigen 4
PF3D7_0207800	SERA3	serine repeat antigen 3
PF3D7_0207900	SERA2	serine repeat antigen 2
PF3D7_0208000	SERA1	serine repeat antigen 1
PF3D7_0208100	N/A	C2 domain-containing protein 5, putative
PF3D7_0209600	N/A	transporter, putative
PF3D7_0211500	N/A	GAF domain-related protein, putative
PF3D7_0212900	ATEL1	arginyl-tRNA--protein transferase
PF3D7_0215800	ORC5	origin recognition complex subunit 5
PF3D7_0216800	N/A	TMEM121 domain-containing protein, putative
PF3D7_0218100	N/A	conserved protein, unknown function
PF3D7_0220000	LSA3	liver stage antigen 3
PF3D7_0220800	CLAG2	cytoadherence linked asexual protein 2
PF3D7_0302300	N/A	erythrocyte membrane protein 1 (PfEMP1), pseudogene
PF3D7_0303400	DHHC1	palmitoyltransferase DHHC1
PF3D7_0304600	CSP	circumsporozoite (CS) protein
PF3D7_0304800	N/A	conserved Plasmodium membrane protein, unknown function
PF3D7_0306400	N/A	FAD-dependent glycerol-3-phosphate dehydrogenase, putative
PF3D7_0308100	N/A	zinc finger protein, putative
PF3D7_0310400	PIESP1	parasite-infected erythrocyte surface protein
PF3D7_0312100	N/A	E3 ubiquitin-protein ligase
PF3D7_0312200	N/A	tetratricopeptide repeat protein, putative
PF3D7_0312700	N/A	tRNA Isoleucine
PF3D7_0317200	CRK4	cdc2-related protein kinase 4
PF3D7_0319000	ATPase7	P4-type ATPase ATP7, putative
PF3D7_0319400	N/A	kinesin-8X
PF3D7_0321100	N/A	conserved Plasmodium protein, unknown function
PF3D7_0321700	N/A	conserved Plasmodium protein, unknown function
PF3D7_0404600	N/A	conserved Plasmodium membrane protein, unknown function
PF3D7_0406700	N/A	KLRAQ domain-containing protein, putative
PF3D7_0407800	CINCH	protein CINCH
PF3D7_0408500	FEN1	flap endonuclease 1
PF3D7_0410100	N/A	tRNA Serine
PF3D7_0410200	N/A	tRNA Isoleucine
PF3D7_0411600	N/A	tRNA Glutamic acid
PF3D7_0411800	N/A	conserved Plasmodium protein, unknown function
PF3D7_0411900	N/A	DNA polymerase alpha catalytic subunit A
PF3D7_0413500	PGM2	phosphoglucomutase-2
PF3D7_0414200	PLC3	calmodulin-like protein
PF3D7_0416500	MAF1	repressor of RNA polymerase III transcription MAF1
PF3D7_0419300	N/A	conserved Plasmodium protein, unknown function
PF3D7_0419400	N/A	conserved Plasmodium protein, unknown function
PF3D7_0419900	N/A	phosphatidylinositol 4-kinase, putative
PF3D7_0423500	GAPM2	glideosome associated protein with multiple membrane spans 2
PF3D7_0504600	BCKDHB	2-oxoisovalerate dehydrogenase subunit beta, mitochondrial, putative
PF3D7_0504800	N/A	conserved Plasmodium protein, unknown function
PF3D7_0504900	N/A	transmembrane protein TMEM222, putative
PF3D7_0508000	P38	6-cysteine protein P38
PF3D7_0508100	SET9	SET domain protein, putative
PF3D7_0509100	SMC4	structural maintenance of chromosomes protein 4, putative
PF3D7_0510100	N/A	KH domain-containing protein, putative
PF3D7_0511200	SCD	stearoyl-CoA desaturase
PF3D7_0515700	GAP40	glideosome-associated protein 40, putative
PF3D7_0516800	ApiAP2	AP2 domain transcription factor AP2-O2, putative
PF3D7_0517900	N/A	zinc finger protein, putative
PF3D7_0518200	MDM2	SWIB/MDM2 domain-containing protein
PF3D7_0518600	WDR26	WD repeat-containing protein 26, putative
PF3D7_0522100	N/A	conserved Plasmodium protein, unknown function
PF3D7_0522700	SufA	iron-sulfur cluster assembly protein SufA
PF3D7_0526400	N/A	conserved Plasmodium protein, unknown function
PF3D7_0527800	N/A	tRNA Leucine
PF3D7_0603500	CAX	cation/H+ antiporter
PF3D7_0604100	SIP2	AP2 domain transcription factor
PF3D7_0606800	VFT1	VFT protein
PF3D7_0607600	SAS6	spindle assembly abnormal protein 6, putative
PF3D7_0607700	N/A	conserved Plasmodium protein, unknown function
PF3D7_0611600	BTP1	basal complex transmembrane protein 1
PF3D7_0612200	LRR6	leucine-rich repeat protein
PF3D7_0612700	P12	6-cysteine protein P12
PF3D7_0613800	ApiAP2	AP2 domain transcription factor, putative
PF3D7_0614900	N/A	conserved Plasmodium membrane protein, unknown function
PF3D7_0615500	CRK5	cdc2-related protein kinase 5
PF3D7_0617300	N/A	RNA-binding protein, putative
PF3D7_0618500	MDH	malate dehydrogenase
PF3D7_0618900	GPI1	phosphatidylinositol N-acetylglucosaminyltransferase subunit GPI1
PF3D7_0619700	N/A	F-box protein FBXO1, putative
PF3D7_0620700	N/A	DnaJ protein, putative
PF3D7_0620800	N/A	tRNA Alanine
PF3D7_0623300	N/A	EGF-like membrane protein, putative
PF3D7_0623400	Mei2	MEI2-like RNA-binding protein
PF3D7_0624700	PIGL	N-acetylglucosaminyl-phosphatidylinositol de-N-acetylase, putative
PF3D7_0625000	SMS1	sphingomyelin synthase 1, putative
PF3D7_0627200	PLC5	myosin light chain, putative
PF3D7_0629700	SET1	SET domain protein, putative
PF3D7_0630300	N/A	DNA polymerase epsilon catalytic subunit A, putative
PF3D7_0703000	N/A	conserved Plasmodium protein, unknown function
PF3D7_0704100	BTP2	basal complex transmembrane protein 2
PF3D7_0704300	BLEB	basal complex protein BLEB
PF3D7_0704500	N/A	serine/threonine protein kinase, putative
PF3D7_0710000	N/A	conserved Plasmodium protein, unknown function
PF3D7_0710200	N/A	conserved Plasmodium protein, unknown function
PF3D7_0714900	N/A	tRNA Serine
PF3D7_0715200	N/A	conserved Plasmodium protein, unknown function
PF3D7_0715300	N/A	calcium/calmodulin-dependent protein kinase, putative
PF3D7_0717000	N/A	conserved Plasmodium membrane protein, unknown function
PF3D7_0718100	EST	exported serine/threonine protein kinase
PF3D7_0723300	N/A	conserved protein, unknown function
PF3D7_0723800	AKIT1	apicomplexan kinetochore protein 1, putative
PF3D7_0726400	N/A	conserved Plasmodium membrane protein, unknown function
PF3D7_0728100	N/A	anaphase-promoting complex subunit 1, putative
PF3D7_0728600	N/A	RING zinc finger protein, putative
PF3D7_0730500	N/A	conserved Plasmodium protein, unknown function
PF3D7_0802100	AP2-LT	AP2 domain transcription factor AP2-LT
PF3D7_0802800	CNA	serine/threonine protein phosphatase 2B catalytic subunit A
PF3D7_0803200	N/A	filament assembling protein, putative
PF3D7_0805000	N/A	alpha/beta hydrolase, putative
PF3D7_0805700	FIKK8	serine/threonine protein kinase, FIKK family
PF3D7_0806200	DPY19	Dpy-19-like C-mannosyltransferase
PF3D7_0806300	FLP	ferlin-like protein, putative
PF3D7_0806400	ALG13	UDP-N-acetylglucosamine transferase subunit ALG13, putative
PF3D7_0815500	N/A	conserved Plasmodium protein, unknown function
PF3D7_0816200	VPS2	vacuolar protein sorting-associated protein 2, putative
PF3D7_0816400	N/A	EF-hand calcium-binding domain-containing protein, putative
PF3D7_0817300	N/A	conserved Plasmodium protein, unknown function
PF3D7_0817800	C3AP3	respiratory chain complex 3 associated protein 3
PF3D7_0820600	N/A	conserved protein, unknown function
PF3D7_0824700	LMF1	lipase maturation factor, putative
PF3D7_0829400	N/A	prolyl 4-hydroxylase subunit alpha, putative
PF3D7_0833000	RIF	rifin
PF3D7_0902800	SERA9	serine repeat antigen 9
PF3D7_0903300	N/A	conserved protein, unknown function
PF3D7_0903600	N/A	conserved protein, unknown function
PF3D7_0905400	RhopH3	high molecular weight rhoptry protein 3
PF3D7_0908400	N/A	conserved Plasmodium protein, unknown function
PF3D7_0910900	N/A	DNA primase large subunit, putative
PF3D7_0911000	N/A	phosphatidylinositol N-acetylglucosaminyltransferase, putative
PF3D7_0911600	N/A	conserved Plasmodium protein, unknown function
PF3D7_0911800	N/A	conserved Plasmodium protein, unknown function
PF3D7_0914500	N/A	conserved Plasmodium protein, unknown function
PF3D7_0918000	GAP50	glideosome-associated protein 50
PF3D7_0919400	PDI-Trans	protein disulfide-isomerase PDI-Trans
PF3D7_0919800	N/A	TLD domain-containing protein
PF3D7_0919900	RCC-PIP	regulator of chromosome condensation-PP1-interacting protein
PF3D7_0926500	N/A	tetratricopeptide repeat protein, putative
PF3D7_0927300	FH	fumarate hydratase
PF3D7_0929400	RhopH2	high molecular weight rhoptry protein 2
PF3D7_0929800	N/A	conserved Plasmodium protein, unknown function
PF3D7_0930300	MSP1	merozoite surface protein 1
PF3D7_0932100	N/A	protein MAM3, putative
PF3D7_0932200	PFN	profilin
PF3D7_0933700	N/A	conserved Plasmodium protein, unknown function
PF3D7_0935400	GDV1	gametocyte development protein 1
PF3D7_0935800	CLAG9	cytoadherence linked asexual protein 9
PF3D7_1001600	XL2	exported lipase 2
PF3D7_1007200	N/A	rho GTPase-activating protein, putative
PF3D7_1008300	N/A	AP-5 complex subunit sigma-1, putative, pseudogene
PF3D7_1019300	N/A	zinc finger protein, putative
PF3D7_1019700	N/A	conserved Plasmodium protein, unknown function
PF3D7_1021300	N/A	apicoplast integral membrane protein, putative
PF3D7_1021800	SEA1	schizont egress antigen-1
PF3D7_1025800	C4AP2	respiratory chain complex 4 associated protein 2
PF3D7_1027300	nPrx	peroxiredoxin
PF3D7_1028600	N/A	conserved Plasmodium protein, unknown function
PF3D7_1029900	N/A	ORC3 domain-containing protein, putative
PF3D7_1031300	N/A	SAE2 domain-containing protein, putative
PF3D7_1031800	N/A	conserved protein, unknown function
PF3D7_1033900	N/A	ubiquitin-conjugating enzyme E2, putative
PF3D7_1035100	N/A	probable protein, unknown function
PF3D7_1035200	N/A	S-antigen
PF3D7_1035400	MSP3	merozoite surface protein 3
PF3D7_1035700	DBLMSP	duffy binding-like merozoite surface protein
PF3D7_1107100	N/A	nucleic acid binding protein, putative
PF3D7_1108500	SCS-alpha	succinate--CoA ligase [ADP-forming] subunit alpha, putative
PF3D7_1110700	ALP1	actin-like protein, putative
PF3D7_1113800	N/A	conserved Plasmodium membrane protein, unknown function
PF3D7_1116100	N/A	serine esterase, putative
PF3D7_1121300	TKL2	tyrosine kinase-like protein
PF3D7_1121900	PDK1	3-phosphoinositide-dependent protein kinase 1
PF3D7_1122700	N/A	conserved Plasmodium protein, unknown function
PF3D7_1123200	LRR11	leucine-rich repeat protein
PF3D7_1125000	N/A	conserved protein, unknown function
PF3D7_1129700	N/A	conserved Plasmodium protein, unknown function
PF3D7_1133200	N/A	conserved Plasmodium protein, unknown function
PF3D7_1133400	AMA1	apical membrane antigen 1
PF3D7_1134300	EMMA1	erythrocyte membrane and merozoite antigen EMMA1
PF3D7_1135900	N/A	3-oxo-5-alpha-steroid 4-dehydrogenase, putative
PF3D7_1136000	N/A	conserved Plasmodium protein, unknown function
PF3D7_1138000	N/A	conserved Plasmodium protein, unknown function
PF3D7_1138400	GCalpha	guanylyl cyclase alpha
PF3D7_1141300	45383	apical polar ring protein APR1, putative
PF3D7_1141800	N/A	EELM2 domain-containing protein, putative
PF3D7_1142100	N/A	DnaJ domain-containing protein, putative
PF3D7_1143200	N/A	DnaJ protein, putative
PF3D7_1145300	CRIPT	cysteine-rich PDZ-binding protein, putative
PF3D7_1145700	N/A	bicoid-interacting protein BIN3, putative
PF3D7_1202200	PIC	mitochondrial phosphate carrier protein
PF3D7_1205000	N/A	conserved protein, unknown function
PF3D7_1207000	N/A	conserved Plasmodium protein, unknown function
PF3D7_1208400	N/A	amino acid transporter, putative
PF3D7_1211700	MCM5	DNA replication licensing factor MCM5, putative
PF3D7_1214100	PIGO	GPI ethanolamine phosphate transferase 3, putative
PF3D7_1216800	N/A	tRNA Proline
PF3D7_1220200	N/A	AP-5 complex subunit beta-1, putative, pseudogene
PF3D7_1220300	N/A	cell cycle associated protein, putative
PF3D7_1221000	SET10	histone-lysine N-methyltransferase, H3 lysine-4 specific
PF3D7_1222700	GAP45	glideosome-associated protein 45
PF3D7_1223000	N/A	conserved Plasmodium protein, unknown function
PF3D7_1223100	PKAr	cAMP-dependent protein kinase regulatory subunit
PF3D7_1227000	N/A	conserved Plasmodium protein, unknown function
PF3D7_1227500	SOC2	protein SOC2, putative
PF3D7_1227600	SPC24	kinetochore protein SPC24, putative
PF3D7_1228600	MSP9	merozoite surface protein 9
PF3D7_1232500	N/A	CG2-related protein, putative
PF3D7_1235100	N/A	conserved protein, unknown function
PF3D7_1236800	ICMT	protein-S-isoprenylcysteine O-methyltransferase
PF3D7_1239800	N/A	conserved Plasmodium protein, unknown function
PF3D7_1245500	N/A	conserved Plasmodium protein, unknown function
PF3D7_1247000	FBXO9	F-box only protein 9 homolog, putative
PF3D7_1248000	N/A	tRNA-splicing endonuclease, putative
PF3D7_1249600	LRR12	leucine-rich repeat protein
PF3D7_1250400	N/A	conserved Plasmodium protein, unknown function
PF3D7_1303700	N/A	tetratricopeptide repeat protein, putative
PF3D7_1303800	N/A	conserved Plasmodium protein, unknown function
PF3D7_1304000	CAPH	condensin complex subunit 2, putative
PF3D7_1307900	N/A	tripartite motif protein, putative
PF3D7_1308000	N/A	conserved Plasmodium membrane protein, unknown function
PF3D7_1312100	N/A	GYF domain-containing protein, putative
PF3D7_1312600	BCKDHA	2-oxoisovalerate dehydrogenase subunit alpha, mitochondrial, putative
PF3D7_1312800	AAP2	protein AAP2
PF3D7_1320700	N/A	conserved protein, unknown function
PF3D7_1321500	PDEbeta	3',5'-cyclic nucleotide phosphodiesterase beta
PF3D7_1322500	DHHC5	palmitoyltransferase DHHC5
PF3D7_1323700	GAPM1	glideosome associated protein with multiple membrane spans 1
PF3D7_1325400	N/A	CRWN-like protein, putative
PF3D7_1325900	N/A	conserved Plasmodium protein, unknown function
PF3D7_1328000	N/A	conserved Plasmodium protein, unknown function
PF3D7_1328200	N/A	BRCA2 protein, putative
PF3D7_1330500	N/A	CTLH domain-containing protein, putative
PF3D7_1331600	DEH	3-hydroxyacyl-CoA dehydratase DEH
PF3D7_1334400	MSRP4	MSP7-like protein
PF3D7_1334600	MSRP3	MSP7-like protein
PF3D7_1334800	MSRP2	MSP7-like protein
PF3D7_1334900	N/A	MSP7-like protein, fragment, pseudogene
PF3D7_1335100	MSP7	merozoite surface protein 7
PF3D7_1336500	N/A	small nucleolar RNA snoR19
PF3D7_1338900	N/A	serine/threonine protein kinase, putative
PF3D7_1339100	N/A	tRNA Methionine
PF3D7_1339700	N/A	conserved Plasmodium protein, unknown function
PF3D7_1340700	RAB11b	ras-related protein Rab-11B
PF3D7_1340800	MPC1	mitochondrial pyruvate carrier protein 1, putative
PF3D7_1343100	N/A	conserved Plasmodium protein, unknown function
PF3D7_1344500	USB1	U6 snRNA phosphodiesterase, putative
PF3D7_1344600	LipA	lipoyl synthase
PF3D7_1346900	N/A	conserved Plasmodium protein, unknown function
PF3D7_1348100	N/A	GTPase, putative
PF3D7_1356100	N/A	conserved Plasmodium protein, unknown function
PF3D7_1358000	N/A	patatin-like phospholipase, putative
PF3D7_1358300	ROM7	rhomboid protease ROM7, putative
PF3D7_1361800	GAC	glideosome-associated connector
PF3D7_1364100	P92	6-cysteine protein P92
PF3D7_1368800	ERCC4	DNA repair endonuclease XPF, putative
PF3D7_1369900	N/A	tRNA Tryptophan
PF3D7_1403600	SEL1	selenoprotein 1
PF3D7_1404400	N/A	ribosomal protein L16, mitochondrial, putative
PF3D7_1406800	GAPM3	glideosome associated protein with multiple membrane spans 3
PF3D7_1408700	N/A	conserved protein, unknown function
PF3D7_1409100	N/A	aldo-keto reductase, putative
PF3D7_1410700	N/A	conserved protein, unknown function
PF3D7_1415000	UDG	uracil-DNA glycosylase
PF3D7_1416200	MCA3	metacaspase-3
PF3D7_1417800	MCM2	DNA replication licensing factor MCM2
PF3D7_1425800	N/A	conserved Plasmodium protein, unknown function
PF3D7_1426300	N/A	dynein intermediate chain, putative
PF3D7_1429600	GEXP03	conserved Plasmodium protein, unknown function
PF3D7_1432400	LRR5	leucine-rich repeat protein
PF3D7_1433800	N/A	conserved Plasmodium protein, unknown function
PF3D7_1435300	N/A	glutamate synthase [NADH], putative
PF3D7_1436600	PKG	cGMP-dependent protein kinase
PF3D7_1437700	N/A	succinyl-CoA ligase, putative
PF3D7_1439000	CTR1	copper transporter
PF3D7_1439400	N/A	cytochrome b-c1 complex subunit Rieske, putative
PF3D7_1439500	ORP2	oocyst rupture protein 2, putative
PF3D7_1442700	N/A	conserved Plasmodium protein, unknown function
PF3D7_1443000	SRPK2	serine/threonine protein kinase
PF3D7_1444200	N/A	EF-hand calcium-binding domain-containing protein, putative
PF3D7_1449100	N/A	CLASP domain-containing protein, putative
PF3D7_1449200	N/A	conserved Plasmodium protein, unknown function
PF3D7_1450500	N/A	conserved Plasmodium protein, unknown function
PF3D7_1451700	CNB	calcineurin subunit B
PF3D7_1453200	N/A	conserved Plasmodium protein, unknown function
PF3D7_1456000	AP2-HC	AP2 domain transcription factor AP2-HC
PF3D7_1457900	N/A	conserved Plasmodium protein, unknown function
PF3D7_1458300	N/A	alpha/beta hydrolase, putative
PF3D7_1458500	SAS4	spindle assembly abnormal protein 4, putative
PF3D7_1461400	N/A	MORN repeat protein, putative
PF3D7_1466100	PPKL	protein phosphatase containing kelch-like domains
PF3D7_1467900	N/A	rab GTPase activator, putative
PF3D7_1469900	MGET	protein MGET
PF3D7_1470400	MPC2	mitochondrial pyruvate carrier protein 2, putative

## Sheet: S_up-regulated
Gene ID	Gene Name	Product Description
PF3D7_0102200	RESA	ring-infected erythrocyte surface antigen
PF3D7_0108500	N/A	ELM2 domain-containing protein, putative
PF3D7_0110300	N/A	Plasmodium RNA of unknown function RUF5
PF3D7_0202100	LSAP2	liver stage associated protein 2
PF3D7_0202200	PTP1	EMP1-trafficking protein
PF3D7_0202500	ETRAMP2	early transcribed membrane protein 2
PF3D7_0208900	P230p	6-cysteine protein P230p
PF3D7_0220000	LSA3	liver stage antigen 3
PF3D7_0220800	CLAG2	cytoadherence linked asexual protein 2
PF3D7_0301800	N/A	Plasmodium exported protein, unknown function
PF3D7_0308400	N/A	U4 spliceosomal RNA
PF3D7_0312700	N/A	tRNA Isoleucine
PF3D7_0411600	N/A	tRNA Glutamic acid
PF3D7_0424300	EBA165	erythrocyte binding antigen-165, pseudogene
PF3D7_0424600	N/A	Plasmodium exported protein (PHISTb)
PF3D7_0526600	N/A	conserved Plasmodium protein, unknown function
PF3D7_0527800	N/A	tRNA Leucine
PF3D7_0605900	N/A	elongation of fatty acids protein, putative
PF3D7_0621600	N/A	tRNA Serine
PF3D7_0701900	N/A	Plasmodium exported protein, unknown function
PF3D7_0702000	N/A	Plasmodium exported protein (hyp12), unknown function
PF3D7_0702100	N/A	Plasmodium exported protein (PHISTb), unknown function, pseudogene
PF3D7_0702200	LPL20	lysophospholipase LPL20
PF3D7_0714900	N/A	tRNA Serine
PF3D7_0730800	N/A	Plasmodium exported protein, unknown function
PF3D7_0731500	EBA175	erythrocyte binding antigen-175
PF3D7_0733000	VAR	erythrocyte membrane protein 1, PfEMP1
PF3D7_0805200	GAMER	gamete release protein, putative
PF3D7_0808200	PMX	plasmepsin X
PF3D7_0830200	N/A	28S ribosomal RNA
PF3D7_0833000	RIF	rifin
PF3D7_0935600	GIG	gametocytogenesis-implicated protein
PF3D7_1001100	ACBP1	acyl-CoA binding protein, isoform 1, ACBP1
PF3D7_1002100	PTP5	EMP1-trafficking protein
PF3D7_1016800	N/A	Plasmodium exported protein (PHISTc), unknown function
PF3D7_1102700	ETRAMP11.1	early transcribed membrane protein 11.1
PF3D7_1102800	ETRAMP11.2	early transcribed membrane protein 11.2
PF3D7_1116800	HSP101	heat shock protein 101
PF3D7_1125800	N/A	kelch domain-containing protein, putative
PF3D7_1137800	SPELD	sporozoite surface protein essential for liver stage development, putative
PF3D7_1149200	RESA3	ring-infected erythrocyte surface antigen
PF3D7_1200700	ACS7	acyl-CoA synthetase
PF3D7_1238900	PK2	protein kinase 2
PF3D7_1240100	ETRAMP12	early transcribed membrane protein 12
PF3D7_1252200	CHT1	chitinase
PF3D7_1301600	EBA140	erythrocyte binding antigen-140
PF3D7_1331400	N/A	CPW-WPC family protein
PF3D7_1339100	N/A	tRNA Methionine
PF3D7_1339200	N/A	tRNA Proline
PF3D7_1340200	N/A	conserved Plasmodium protein, unknown function
PF3D7_1342600	MyoA	myosin A
PF3D7_1352900	N/A	Plasmodium exported protein, unknown function
PF3D7_1370000	N/A	tRNA Arginine
PF3D7_1401100	N/A	DnaJ protein, putative
PF3D7_1401400	ETRAMP14	early transcribed membrane protein 14.1
PF3D7_1418500	N/A	5S ribosomal RNA
PF3D7_1418600	N/A	5S ribosomal RNA
PF3D7_1418700	N/A	5S ribosomal RNA
PF3D7_1436300	PTEX150	translocon component PTEX150
PF3D7_1454800	N/A	conserved Plasmodium protein, unknown function
