# Supplementary material for: m5C methylation of mitochondrial RNA and non-coding RNA by NSUN3 is associated with variant gene expression and asexual blood-stage development in Plasmodium falciparum
Source: Parasit Vectors. 2025 Mar 27;18:121. doi: 10.1186/s13071-025-06746-7 (PMC11951620; doi:10.1186/s13071-025-06746-7)
Supplement: Supplementary file 4 — Supplementary Material 4: Table S4. Target genes identified by PfNSUN3 enrichment. [file 13071_2025_6746_MOESM4_ESM.xlsx]

## Sheet: Table name
Table S3. The target genes of PfNSUN3 binding

## Sheet: Sheet2
Gene ID	Gene	Product Description
PF3D7_0100100	VAR	erythrocyte membrane protein 1, PfEMP1
PF3D7_0104900	N/A	RNase MRP
PF3D7_0106700	AARP2	small ribosomal subunit assembling AARP2 protein
PF3D7_0108300	ARP	conserved Plasmodium protein, unknown function
PF3D7_0112300	N/A	18S ribosomal RNA
PF3D7_0112500	N/A	5.8S ribosomal RNA
PF3D7_0112700	N/A	28S ribosomal RNA
PF3D7_0112900	N/A	Plasmodium exported protein, unknown function
PF3D7_0115700	VAR	erythrocyte membrane protein 1, PfEMP1
PF3D7_0200100	VAR	erythrocyte membrane protein 1, PfEMP1
PF3D7_0223500	VAR	erythrocyte membrane protein 1, PfEMP1
PF3D7_0302300	N/A	erythrocyte membrane protein 1 (PfEMP1), pseudogene
PF3D7_0305500	N/A	protein dopey homolog, putative
PF3D7_0324900	VAR	erythrocyte membrane protein 1, PfEMP1
PF3D7_0400100	VAR	erythrocyte membrane protein 1, PfEMP1
PF3D7_0400400	VAR	erythrocyte membrane protein 1, PfEMP1
PF3D7_0412400	VAR	erythrocyte membrane protein 1, PfEMP1
PF3D7_0412700	VAR	erythrocyte membrane protein 1, PfEMP1
PF3D7_0420700	VAR	erythrocyte membrane protein 1, PfEMP1
PF3D7_0420800	N/A	Plasmodium RNA of unknown function RUF6
PF3D7_0420900	VAR	erythrocyte membrane protein 1, PfEMP1
PF3D7_0421000	N/A	Plasmodium RNA of unknown function RUF6
PF3D7_0421100	VAR	erythrocyte membrane protein 1, PfEMP1
PF3D7_0421300	VAR	erythrocyte membrane protein 1, PfEMP1
PF3D7_0421400	N/A	Plasmodium RNA of unknown function RUF6
PF3D7_0425500	N/A	stevor
PF3D7_0425800	VAR	erythrocyte membrane protein 1, PfEMP1
PF3D7_0426000	VAR	erythrocyte membrane protein 1, PfEMP1
PF3D7_0500100	VAR	erythrocyte membrane protein 1, PfEMP1
PF3D7_0510900	N/A	small nucleolar RNA snoR04
PF3D7_0517400	FACT-L	FACT complex subunit SPT16, putative
PF3D7_0531600	N/A	18S ribosomal RNA
PF3D7_0532000	N/A	28S ribosomal RNA
PF3D7_0600200	VAR	erythrocyte membrane protein 1, PfEMP1
PF3D7_0609000	NUP637	nucleoporin NUP637, putative
PF3D7_0632500	VAR	erythrocyte membrane protein 1, PfEMP1
PF3D7_0632800	VAR	erythrocyte membrane protein 1, PfEMP1
PF3D7_0700100	VAR	erythrocyte membrane protein 1, PfEMP1
PF3D7_0711700	VAR	erythrocyte membrane protein 1, PfEMP1
PF3D7_0712000	VAR	erythrocyte membrane protein 1, PfEMP1
PF3D7_0712300	VAR	erythrocyte membrane protein 1, PfEMP1
PF3D7_0712700	N/A	Plasmodium RNA of unknown function RUF6
PF3D7_0712800	VAR	erythrocyte membrane protein 1, PfEMP1
PF3D7_0712900	VAR	erythrocyte membrane protein 1, PfEMP1
PF3D7_0725600	N/A	18S ribosomal RNA
PF3D7_0726000	N/A	28S ribosomal RNA
PF3D7_0733000	VAR	erythrocyte membrane protein 1, PfEMP1
PF3D7_0800100	VAR	erythrocyte membrane protein 1, PfEMP1
PF3D7_0801100	N/A	28S ribosomal RNA
PF3D7_0801200	N/A	5.8S ribosomal RNA
PF3D7_0808600	VAR	erythrocyte membrane protein 1, PfEMP1
PF3D7_0808700	VAR	erythrocyte membrane protein 1, PfEMP1
PF3D7_0809000	N/A	Plasmodium RNA of unknown function RUF6
PF3D7_0809100	VAR	erythrocyte membrane protein 1, PfEMP1
PF3D7_0826100	HEUL	HECT-like E3 ubiquitin ligase, putative
PF3D7_0830200	N/A	28S ribosomal RNA
PF3D7_0833500	VAR	erythrocyte membrane protein 1, PfEMP1
PF3D7_0900100	VAR	erythrocyte membrane protein 1, PfEMP1
PF3D7_0902600	FIKK9.7	serine/threonine protein kinase, FIKK family
PF3D7_0937800	VAR	erythrocyte membrane protein 1, PfEMP1
PF3D7_1000100	VAR	erythrocyte membrane protein 1, PfEMP1
PF3D7_1035800	M712	probable protein, unknown function
PF3D7_1041300	VAR	erythrocyte membrane protein 1, PfEMP1
PF3D7_1100100	VAR	erythrocyte membrane protein 1, PfEMP1
PF3D7_1100200	VAR	erythrocyte membrane protein 1, PfEMP1
PF3D7_1137000	N/A	U2 spliceosomal RNA
PF3D7_1142100	N/A	DnaJ domain-containing protein, putative
PF3D7_1149000	Pf332	antigen 332, DBL-like protein
PF3D7_1150400	VAR	erythrocyte membrane protein 1, PfEMP1
PF3D7_1200100	VAR	erythrocyte membrane protein 1, PfEMP1
PF3D7_1200400	VAR	erythrocyte membrane protein 1, PfEMP1
PF3D7_1213100	N/A	U1 spliceosomal RNA
PF3D7_1219300	VAR	erythrocyte membrane protein 1, PfEMP1
PF3D7_1219400	VAR	erythrocyte membrane protein 1 (PfEMP1), pseudogene
PF3D7_1240300	VAR	erythrocyte membrane protein 1, PfEMP1
PF3D7_1240400	VAR	erythrocyte membrane protein 1, PfEMP1
PF3D7_1240600	VAR	erythrocyte membrane protein 1, PfEMP1
PF3D7_1240900	VAR	erythrocyte membrane protein 1, PfEMP1
PF3D7_1244300	N/A	ACEA small nucleolar RNA U3
PF3D7_1255200	VAR	erythrocyte membrane protein 1, PfEMP1
PF3D7_1300100	VAR	erythrocyte membrane protein 1, PfEMP1
PF3D7_1300300	VAR	erythrocyte membrane protein 1, PfEMP1
PF3D7_1341100	N/A	U6 spliceosomal RNA
PF3D7_1371000	N/A	18S ribosomal RNA
PF3D7_1371300	N/A	28S ribosomal RNA
PF3D7_1408200	AP2-G2	AP2 domain transcription factor AP2-G2
PF3D7_1418500	N/A	5S ribosomal RNA
PF3D7_1418600	N/A	5S ribosomal RNA
PF3D7_1418700	N/A	5S ribosomal RNA
PF3D7_1418800	N/A	signal recognition particle RNA
PF3D7_1446000	N/A	U5 spliceosomal RNA
PF3D7_1476200	N/A	Plasmodium exported protein (PHISTb), unknown function

## Sheet: intersection genes 
Gene ID	Product Description	Gene Name or Symbol
PF3D7_0112900	Plasmodium exported protein, unknown function	N/A
PF3D7_0412700	erythrocyte membrane protein 1, PfEMP1	VAR
PF3D7_0531600	18S ribosomal RNA	N/A
PF3D7_0532000	28S ribosomal RNA	N/A
PF3D7_0725600	18S ribosomal RNA	N/A
PF3D7_0726000	28S ribosomal RNA	N/A
PF3D7_0833500	erythrocyte membrane protein 1, PfEMP1	VAR
PF3D7_1000100	erythrocyte membrane protein 1, PfEMP1	VAR
PF3D7_1244300	ACEA small nucleolar RNA U3	N/A
PF3D7_1418800	signal recognition particle RNA	N/A
